# Supplementary material for: Diversity of a cytokinin dehydrogenase gene in wild and cultivated barley
Source: PLoS One. 2019 Dec 5;14(12):e0225899. doi: 10.1371/journal.pone.0225899 (PMC6894797; doi:10.1371/journal.pone.0225899)
Supplement: S1 Table — (XLSX) [file pone.0225899.s001.xlsx]

## Sheet: S1 Table
S1 Table. Barley landraces used in this study.
Accession	Sample number	Species	Cultivar	Date Collected	Country	Place Collected	Latitude	Longitude	Elevation (meters)	Ear row number	Growth habit	Caryopsis structure	Reference
CIho 1870	D1	Hordeum vulgare subsp. vulgare POACEAE	Chevalier		England					2	Spring	Hulled
CIho 2546	D2	Hordeum vulgare subsp. vulgare POACEAE	Orzo Nudo P.B. 1921		Italy	Apulia				6	Winter	Hulled
CIho 5033	D3	Hordeum vulgare subsp. vulgare POACEAE	Plumage Archer		England					2	Facultative	Hulled
CIho 5950	D4	Hordeum vulgare subsp. vulgare POACEAE	Dutch Winter		Netherlands					6	Winter	Hulled
CIho 6107	D5	Hordeum vulgare subsp. vulgare POACEAE	Olympia		Germany	Lower Saxony				6	Winter	Hulled
CIho 6227	D6	Hordeum vulgare subsp. vulgare POACEAE		03-Jun-1936	Turkey	Burdur	37 deg 43 min 0 sec N (37.71666667)	30 deg 17 min E (30.28333333)	974	2	Spring	Hulled
CIho 6295	D7	Hordeum vulgare subsp. vulgare POACEAE		16-Jul-1936	Turkey	Malatya	38 deg 21 min 12 sec N (38.35333333)	38 deg 18 min 43 sec E (38.31194444)	952	2	Spring	Hulled
CIho 6364	D8	Hordeum vulgare subsp. vulgare POACEAE	Riedthof		Switzerland					6	Spring	Naked
CIho 6487	D9	Hordeum vulgare subsp. vulgare POACEAE	Hey Special		Portugal					6	Spring	Hulled
CIho 6493	D10	Hordeum vulgare subsp. vulgare POACEAE	Samaria		Portugal	Lisboa	39 deg 0 min 0 sec N (39)	9 deg 8 min W (-9.13333333)		6	Spring	Hulled	R.K. Webster. et al. 1980. Sources of resistance in barley to Rhynchosporium secalis. Pl Dis 64:88-90.
CIho 6506	D11	Hordeum vulgare subsp. vulgare POACEAE	Princess	1930	Russian Federation	Leningrad	60 deg 22 min 0 sec N (60.36666667)	28 deg 36 min 0 sec E (28.6)	7	2	Spring	Hulled
CIho 6511	D12	Hordeum vulgare subsp. vulgare POACEAE	Uervonetz	1930	Russian Federation	Leningrad	60 deg 22 min 0 sec N (60.36666667)	28 deg 36 min 0 sec E (28.6)	7	2	Spring	Hulled
CIho 6517	D13	Hordeum vulgare subsp. vulgare POACEAE		1930	Russian Federation	Leningrad	60 deg 22 min 0 sec N (60.36666667)	28 deg 36 min 0 sec E (28.6)	7	2	Spring	Hulled
CIho 6525	D14	Hordeum vulgare subsp. vulgare POACEAE	Danubia	1931	Russian Federation	Leningrad				2	Spring	Hulled
CIho 6531	D15	Hordeum vulgare subsp. vulgare POACEAE	Persicum 064	1930	Russian Federation	Leningrad				2	Spring	Hulled
CIho 6551	D16	Hordeum vulgare subsp. vulgare POACEAE	Stella		Sweden	Malmohus				6	Spring	Hulled
CIho 6556	D17	Hordeum vulgare subsp. vulgare POACEAE	Polar Barley		Norway					6	Spring	Hulled
CIho 6686	D18	Hordeum vulgare subsp. vulgare POACEAE			Russian Federation	Krasnodar	45 deg 18 min 0 sec N (45.3)	40 deg 54 min 0 sec E (40.9)	116	6	Winter	Hulled
CIho 6697	D19	Hordeum vulgare subsp. vulgare POACEAE		1928	Turkey					2	Spring	Hulled
CIho 7782	D20	Hordeum vulgare subsp. vulgare POACEAE	Hodoninsky Kvas		Slovakia	East Slovakia				–	Spring	Hulled
CIho 7784	D21	Hordeum vulgare subsp. vulgare POACEAE	Valticky C		Czech Republic					2	Spring	Hulled
CIho 10035	D22	Hordeum vulgare subsp. vulgare POACEAE	Domen		Norway	Hedmark				–	Spring	Hulled	D.C. Rasmusson and J.W. Lambert. 1965. Inheritance of sthe glossy sheath character in barley. Hordeum vulgare L.. Crop Sci s5:251-253.
CIho 10114	D23	Hordeum vulgare subsp. vulgare POACEAE	Carlsberg II		Denmark					2	Spring	Hulled
CIho 10244	D24	Hordeum vulgare subsp. vulgare POACEAE			Sweden					2	Spring	Hulled
CIho 10420	D25	Hordeum vulgare subsp. vulgare POACEAE	Heines Haisa II		Germany	Lower Saxony				2	Spring	Hulled
CIho 10872	D26	Hordeum vulgare subsp. vulgare POACEAE	Vienna Sommergerste		Austria	Vienna				2	Spring	Hulled
CIho 11477	D27	Hordeum vulgare subsp. vulgare POACEAE	Minerva		Netherlands	Gelderland				2	Spring	Hulled
CIho 11791	D28	Hordeum vulgare subsp. vulgare POACEAE	Japan I		Netherlands					6	Spring	Hulled
CIho 11820	D29	Hordeum vulgare subsp. vulgare POACEAE	Dalmatinische Ragusa Selection		Former Yugoslavia					6	Spring	Hulled
CIho 14065	D30	Hordeum vulgare subsp. vulgare POACEAE		Sep-1923	Spain	Madrid	40 deg 14 min N (40.23333333)	3 deg 46 min 0 sec W (-3.76666667)	646	6	Spring	Hulled
CIho 14069	D31	Hordeum vulgare subsp. vulgare POACEAE		Sep-1923	Spain	Burgos	42 deg 39 min 0 sec N (42.65)	3 deg 3 min 0 sec W (-3.05)	567	–	Winter	Hulled
CIho 14075	D32	Hordeum vulgare subsp. vulgare POACEAE		Sep-1923	Spain	Logrono	42 deg 19 min 0 sec N (42.31666667)	2 deg 5 min W (-2.08333333)	405	6	Winter	Hulled
CIho 14301	D33	Hordeum vulgare subsp. vulgare POACEAE			Armenia	Erevan	40 deg 11 min N (40.18333333)	44 deg 30 min 0 sec E (44.5)	1011	2	Spring	Hulled
CIho 14307	D34	Hordeum vulgare subsp. vulgare POACEAE	Lorain Gerste							6	Spring	Hulled
CIho 14324	D35	Hordeum vulgare subsp. vulgare POACEAE			Azerbaijan					6	Winter	Hulled
CIho 14332	D36	Hordeum vulgare subsp. vulgare POACEAE			Azerbaijan					6	Winter	Hulled
CIho 15039	D37	Hordeum vulgare subsp. vulgare POACEAE			Germany					2	Spring	Hulled
CIho 15747	D38	Hordeum vulgare subsp. vulgare POACEAE	Puma		England					–	Winter	Hulled
GSHO 2696	D39	Hordeum vulgare subsp. vulgare POACEAE			Sweden					–	–	–	R.T. Ramage. 1971. Reports from Coordinators. Translocations and balanced tertiary trisomics. Barley Genet Newsl 1:.
GSHO 3137	D40	Hordeum vulgare subsp. vulgare POACEAE			Sweden					–	–	–	E.A. Hockett. 1984. Coordinator's Report. The genetic male sterile barley collection. Barley Genet Newsl 14:.
PI 10583	D41	Hordeum vulgare subsp. vulgare POACEAE	Princess		Sweden	Malmohus				–	Facultative	Hulled
PI 101443	D42	Hordeum vulgare subsp. vulgare POACEAE			Czech Republic					2	Spring	Hulled
PI 117346	D43	Hordeum vulgare subsp. vulgare POACEAE		06-May-1936	Turkey	Kayseri	38 deg 43 min 56 sec N (38.73222222)	35 deg 29 min 7 sec E (35.48527778)	1055	2	Spring	Hulled
PI 129424	D44	Hordeum vulgare subsp. vulgare POACEAE			Poland	Krakow	50 deg 0 min 0 sec N (50)	20 deg 0 min 0 sec E (20)		6	Spring	Hulled
PI 129436	D45	Hordeum vulgare subsp. vulgare POACEAE	Diosecky		Slovakia					6	Spring	Hulled
PI 129447	D46	Hordeum vulgare subsp. vulgare POACEAE	Hanna Skrzeszowicki		Poland					2	Spring	Hulled
PI 129456	D47	Hordeum vulgare subsp. vulgare POACEAE	Kutnowski 18		Poland					2	Spring	Hulled
PI 129469	D48	Hordeum vulgare subsp. vulgare POACEAE	Miejscowy z Podhala		Poland	Krakow	50 deg 0 min 0 sec N (50)	20 deg 0 min 0 sec E (20)		6	Spring	Naked
PI 20909	D49	Hordeum vulgare subsp. vulgare POACEAE	Finland	20-Apr-1907	Finland					6	Spring	Hulled
PI 38306	D50	Hordeum vulgare subsp. vulgare POACEAE	Scarab		Russian Federation	Leningrad	60 deg 0 min 0 sec N (60)	32 deg 0 min 0 sec E (32)		6	Spring	Hulled
PI 38316	D51	Hordeum vulgare subsp. vulgare POACEAE	Erak		Russian Federation	Leningrad	60 deg 0 min 0 sec N (60)	32 deg 0 min 0 sec E (32)		6	Spring	Hulled
PI 52825	D53	Hordeum vulgare subsp. vulgare POACEAE	Budak		Netherlands	Groningen	53 deg 15 min 0 sec N (53.25)	6 deg 45 min 0 sec E (6.75)		2	Spring	Hulled
PI 57112	D55	Hordeum vulgare subsp. vulgare POACEAE			Georgia					–	Winter	Hulled
PI 58226	D59	Hordeum vulgare subsp. vulgare POACEAE	Granaturka		Russian Federation	Primorye	43 deg 48 min 0 ssec N (43.8)	131 deg 59 min E (131.98333333)	27	6	Spring	Hulled
PI 61573	D60	Hordeum vulgare subsp. vulgare POACEAE			Russian Federation	Vologda	60 deg 0 min 0 sec N (60)	42 deg 0 min 0 sec E (42)		6	Spring	Hulled
PI 63900	D61	Hordeum vulgare subsp. vulgare POACEAE			Finland					6	Spring	Hulled
PI 68187	D62	Hordeum vulgare subsp. vulgare POACEAE			Azerbaijan					6	Winter	Hulled
PI 68205	D64	Hordeum vulgare subsp. vulgare POACEAE			Azerbaijan					6	Winter	Hulled
PI 78785	D65	Hordeum vulgare subsp. vulgare POACEAE			Georgia					6	Winter	Hulled
PI 87403	D66	Hordeum vulgare subsp. vulgare POACEAE	Swan's Neck		Lithuania					–	Spring	Hulled
PI 94797	D67	Hordeum vulgare subsp. vulgare POACEAE			Armenia	Erevan	40 deg 3 min 0 sec N (40.05)	44 deg 30 min 0 sec E (44.5)	1220	2	Spring	Hulled
PI 94819	D68	Hordeum vulgare subsp. vulgare POACEAE		1930	Azerbaijan					2	Spring	Hulled
PI 94823	D69	Hordeum vulgare subsp. vulgare POACEAE			Ukraine	Kharkiv	50 deg 0 min 0 sec N (50)	36 deg 30 min 0 sec E (36.5)		2	Spring	Hulled
PI 94840	D71	Hordeum vulgare subsp. vulgare POACEAE			Former Soviet Union		51 deg 27 min 0 sec N (51.45)	2 deg 35 min W (-2.58333333)	13	2	Spring	Hulled
PI 94848	D72	Hordeum vulgare subsp. vulgare POACEAE			Russian Federation	Krasnodar	45 deg 18 min 0 sec N (45.3)	40 deg 54 min 0 sec E (40.9)	116	6	Spring	Naked
PI 94873	D73	Hordeum vulgare subsp. vulgare POACEAE			Russian Federation	Krasnodar	45 deg 18 min 0 sec N (45.3)	40 deg 54 min 0 sec E (40.9)	116	6	Spring	Hulled	S.C. Litzenberger and J.M. Green. 1951. Inheritance of awns in barley. Agron J 43:117-123.
PI 94879	D74	Hordeum vulgare subsp. vulgare POACEAE			Russian Federation	Krasnodar	45 deg 18 min 0 sec N (45.3)	40 deg 54 min 0 sec E (40.9)	116	6	Spring	Hulled
PI 94922	D75	Hordeum vulgare subsp. vulgare POACEAE			Ukraine	Kharkiv	49 deg 30 min 0 sec N (49.5)	36 deg 30 min 0 sec E (36.5)		2	Spring	Hulled
PI 129497	D77	Hordeum vulgare subsp. vulgare POACEAE	St Croix	1938	Poland	Krakow				2	Spring	Hulled
PI 129502	D78	Hordeum vulgare subsp. vulgare POACEAE	Zidlochovicka Hanna X Kargyn II		Czech Republic	South Moravia				2	Spring	Hulled
PI 129504	D79	Hordeum vulgare subsp. vulgare POACEAE	Album		Poland	Krakow	50 deg 0 min 0 sec N (50)	20 deg 0 min 0 sec E (20)		2	Facultative	Hulled
PI 157889	D80	Hordeum vulgare subsp. vulgare POACEAE	Aurora		Italy	Latium	42 deg 0 min 0 sec N (42)	12 deg 30 min 0 sec E (12.5)		–	Spring	Hulled
PI 168245	D81	Hordeum vulgare subsp. vulgare POACEAE		12-May-1948	Turkey	Antalya	36 deg 44 min 9 sec N (36.73583333)	29 deg 55 min 8 sec E (29.91888889)	1071	2	Spring	Hulled	J.R. Harlan. 1950. Collection of crop plants in Turkey. 1948. Agron J 42:258-259.
PI 168248	D82	Hordeum vulgare subsp. vulgare POACEAE		13-May-1948	Turkey	Antalya	36 deg 47 min 12 sec N (36.78666667)	31 deg 26 min 35 sec E (31.44305556)	5	6	Spring	Hulled	J.R. Harlan. 1950. Collection of crop plants in Turkey. 1948. Agron J 42:258-259.
PI 168251	D83	Hordeum vulgare subsp. vulgare POACEAE		15-May-1948	Turkey	Burdur	37 deg 27 min 33 sec N (37.45916667)	30 deg 35 min 42 sec E (30.595)	802	6	Facultative	Hulled	J.R. Harlan. 1950. Collection of crop plants in Turkey. 1948. Agron J 42:258-259.
PI 168255	D84	Hordeum vulgare subsp. vulgare POACEAE			Turkey	Afyon	38 deg 59 min N (38.98333333)	30 deg 32 min E (30.53333333)	1091	2	Spring	Hulled	J.R. Harlan. 1950. Collection of crop plants in Turkey. 1948. Agron J 42:258-259.
PI 168257	D85	Hordeum vulgare subsp. vulgare POACEAE		May-1948	Turkey	Mugla	36 deg 54 min 45 sec N (36.9125)	30 deg 41 min 23 sec E (30.68972222)	61	6	Spring	Hulled	J.R. Harlan. 1950. Collection of crop plants in Turkey. 1948. Agron J 42:258-259.
PI 168279	D87	Hordeum vulgare subsp. vulgare POACEAE		10-Jun-1948	Turkey	Izmir	39 deg 7 min 1 sec N (39.11694444)	27 deg 11 min 2 sec E (27.18388889)	59	2	Spring	Hulled	J.R. Harlan. 1950. Collection of crop plants in Turkey. 1948. Agron J 42:258-259.
PI 168287	D88	Hordeum vulgare subsp. vulgare POACEAE		21-Jun-1948	Turkey	Kirklareli	41 deg 43 min 0 sec N (41.71666667)	27 deg 0 min 0 sec E (27)	150	6	Spring	Hulled	J.R. Harlan. 1950. Collection of crop plants in Turkey. 1948. Agron J 42:258-259.
PI 168293	D89	Hordeum vulgare subsp. vulgare POACEAE		22-Jun-1948	Turkey	Edirne	41 deg 40 min 28 sec N (41.67444444)	26 deg 33 min 39 sec E (26.56083333)	37	6	Spring	Hulled	J.R. Harlan. 1950. Collection of crop plants in Turkey. 1948. Agron J 42:258-259.
PI 168299	D90	Hordeum vulgare subsp. vulgare POACEAE		Jun-1948	Turkey	Tekirdag	40 deg 58 min 50 sec N (40.980556)	27 deg 30 min 54 sec E (27.515)	36	6	Spring	Hulled	J.R. Harlan. 1950. Collection of crop plants in Turkey. 1948. Agron J 42:258-259.
PI 168315	D91	Hordeum vulgare subsp. vulgare POACEAE		Jun-1948	Turkey	Canakkale	40 deg 7 min 0 sec N (40.11666667)	26 deg 27 min 0 sec E (26.45)	149	6	Spring	Hulled	J.R. Harlan. 1950. Collection of crop plants in Turkey. 1948. Agron J 42:258-259.
PI 168326	D92	Hordeum vulgare subsp. vulgare POACEAE		28-Jun-1948	Turkey	Balikesir	39 deg 30 min 0 sec N (39.5)	26 deg 58 min 0 sec E (26.96666667)	14	6	Facultative	Hulled	J.R. Harlan. 1950. Collection of crop plants in Turkey. 1948. Agron J 42:258-259.
PI 168331	D93	Hordeum vulgare subsp. vulgare POACEAE	Kis Arpasi	30-Jun-1948	Turkey	Balikesir	39 deg 44 min 55 sec N (39.74861111)	27 deg 34 min 44 sec E (27.57888889)	432	6	Spring	Hulled	J.R. Harlan. 1950. Collection of crop plants in Turkey. 1948. Agron J 42:258-259.
PI 168336	D94	Hordeum vulgare subsp. vulgare POACEAE			Turkey	Bursa	40 deg 0 min 0 sec N (40)	28 deg 13 min 0 sec E (28.21666667)	37	6	Spring	Hulled	J.R. Harlan. 1950. Collection of crop plants in Turkey. 1948. Agron J 42:258-259.
PI 168339	D95	Hordeum vulgare subsp. vulgare POACEAE		30-Jun-1948	Turkey	Balikesir	40 deg 21 min 8 sec N (40.35222222)	27 deg 58 min 36 sec E (27.97666667)	37	6	Spring	Hulled	J.R. Harlan. 1950. Collection of crop plants in Turkey. 1948. Agron J 42:258-259.
PI 174446	D96	Hordeum vulgare subsp. vulgare POACEAE	Strengs Wintergerste		Germany	Bavaria				6	Winter	Hulled
PI 174449	D97	Hordeum vulgare subsp. vulgare POACEAE	Gembloux 456		Belgium	Namur				6	Spring	Hulled
PI 184061	D100	Hordeum vulgare subsp. vulgare POACEAE			Serbia		45 deg 6 min 4 sec N (45.10111111)	19 deg 51 min 30 sec E (19.85833333)	202	2	Spring	Hulled
PI 184074	D101	Hordeum vulgare subsp. vulgare POACEAE			Croatia	Krapinsko-zagorska	46 deg 9 min 39 sec N (46.16083333)	15 deg 52 min 44 sec E (15.87888889)	215	2	Spring	Hulled
PI 184089	D102	Hordeum vulgare subsp. vulgare POACEAE			Bosnia and Herzegovina		43 deg 10 min 3 sec N (43.1675)	18 deg 32 min 4 sec E (18.53444444)	959	2	Spring	Hulled
PI 184092	D103	Hordeum vulgare subsp. vulgare POACEAE			Serbia					2	Spring	Hulled
PI 184109	D105	Hordeum vulgare subsp. vulgare POACEAE			Montenegro		43 deg 9 min 17 sec N (43.15472222)	19 deg 7 min 19 sec E (19.12194444)	1531	2	Spring	Hulled
PI 193060	D107	Hordeum vulgare subsp. vulgare POACEAE	Orge D'Hiver 113		Belgium	Namur				6	Spring	Hulled
PI 221298	D113	Hordeum vulgare subsp. vulgare POACEAE			Serbia					–	Winter	Hulled
PI 235181	D121	Hordeum vulgare subsp. vulgare POACEAE	Athenais		Cyprus					6	Spring	Hulled
PI 238668	D122	Hordeum vulgare subsp. vulgare POACEAE			Ireland					–	Facultative	Hulled
PI 247928	D123	Hordeum vulgare subsp. vulgare POACEAE			Cyprus					6	Spring	Hulled
PI 251537	D124	Hordeum vulgare subsp. vulgare POACEAE			Serbia					6	Spring	Hulled
PI 274621	D133	Hordeum vulgare subsp. vulgare POACEAE	Mutans Browarny Pzhr		Poland					2	Spring	Hulled
PI 274632	D134	Hordeum vulgare subsp. vulgare POACEAE	Kujawiak		Poland					6	Winter	Hulled
PI 283427	D136	Hordeum vulgare subsp. vulgare POACEAE	Carlsberg		Denmark					2	Spring	Hulled
PI 283432	D137	Hordeum vulgare subsp. vulgare POACEAE	Bankuti Korai		Hungary					6	Spring	Hulled
PI 294748	D140	Hordeum vulgare subsp. vulgare POACEAE	Dominator		Netherlands					6	Winter-Spring	Hulled
PI 306429	D141	Hordeum vulgare subsp. vulgare POACEAE			Romania					6	Spring	Hulled
PI 306433	D142	Hordeum vulgare subsp. vulgare POACEAE			Romania					6	Spring	Hulled
PI 306438	D143	Hordeum vulgare subsp. vulgare POACEAE			Romania					6	Spring	Hulled	D.A. Reid. et al. 1980. Registration of barley composites cross XXXIV. Crop Sci 20:416-417. Comment: aluminum/acid soil tolerant sparent.
PI 306444	D144	Hordeum vulgare subsp. vulgare POACEAE	Cluj 123		Romania					2	Spring	Hulled
PI 306450	D145	Hordeum vulgare subsp. vulgare POACEAE	Cluj 154		Romania					6	Spring	Hulled
PI 306459	D147	Hordeum vulgare subsp. vulgare POACEAE	Medicum 1388		Romania					6	Spring	Hulled
PI 306473	D148	Hordeum vulgare subsp. vulgare POACEAE			Romania					6	Spring	Naked
PI 308146	D149	Hordeum vulgare subsp. vulgare POACEAE	Krasnodarskij 2929		Russian Federation	Krasnodar				6	Winter	Hulled
PI 321833	D152	Hordeum vulgare subsp. vulgare POACEAE	Kostabona 17		Slovenia					2	Spring	Hulled
PI 321842	D153	Hordeum vulgare subsp. vulgare POACEAE	Zice 40		Slovenia					2	Spring	Hulled
PI 321860	D154	Hordeum vulgare subsp. vulgare POACEAE	Tirolska 16		Slovenia					6	Spring	Naked
PI 327599	D155	Hordeum vulgare subsp. vulgare POACEAE	No. 16		Bulgaria	Tolbukhin				6	Spring	Hulled
PI 327632	D156	Hordeum vulgare subsp. vulgare POACEAE	Bihor-Central		Romania					–	Winter	Hulled
PI 327657	D157	Hordeum vulgare subsp. vulgare POACEAE	Moldavskij 12		Moldova					6	Winter-Spring	Hulled
PI 327661	D158	Hordeum vulgare subsp. vulgare POACEAE	Pallidum 48		Ukraine	Lviv				6	Spring	Hulled
PI 327668	D159	Hordeum vulgare subsp. vulgare POACEAE	Sirvandany		Azerbaijan					6	Winter	Hulled
PI 327683	D160	Hordeum vulgare subsp. vulgare POACEAE			Ukraine	Dnipropetrovsk				6	Spring	Hulled
PI 327705	D161	Hordeum vulgare subsp. vulgare POACEAE			Russian Federation	Stavropol				6	Winter	Hulled
PI 327725	D162	Hordeum vulgare subsp. vulgare POACEAE			Ukraine	Dnipropetrovsk				6	Spring	Hulled
PI 327750	D163	Hordeum vulgare subsp. vulgare POACEAE			Russian Federation	Krasnodar				–	Winter-Spring	Hulled
PI 327840	D164	Hordeum vulgare subsp. vulgare POACEAE			Armenia	Tavus				6	Winter	Hulled
PI 327842	D165	Hordeum vulgare subsp. vulgare POACEAE			Armenia	Tavus				6	Winter	Hulled
PI 327900	D167	Hordeum vulgare subsp. vulgare POACEAE			Bulgaria					6	Spring	Naked
PI 327941	D168	Hordeum vulgare subsp. vulgare POACEAE			Austria					6	Spring	Hulled
PI 327973	D169	Hordeum vulgare subsp. vulgare POACEAE	K.M. Korsning Asplands Korn		Finland					6	Spring	Hulled
PI 327978	D170	Hordeum vulgare subsp. vulgare POACEAE	Da Caffe		Italy					2	Spring	Hulled
PI 327980	D171	Hordeum vulgare subsp. vulgare POACEAE	Bengasi		Italy					2	Spring	Hulled
PI 327982	D172	Hordeum vulgare subsp. vulgare POACEAE	Nudo Bianco		Italy					6	Spring	Naked
PI 328114	D173	Hordeum vulgare subsp. vulgare POACEAE			Sweden	Malmohus				2	Winter	Hulled
PI 328156	D175	Hordeum vulgare subsp. vulgare POACEAE			Bulgaria					6	Spring	Hulled
PI 328399	D176	Hordeum vulgare subsp. vulgare POACEAE		1942	Greece	Epirus				6	Spring	Hulled
PI 328411	D177	Hordeum vulgare subsp. vulgare POACEAE		1942	Greece	Ionian Islands				2	Spring	Hulled
PI 328421	D178	Hordeum vulgare subsp. vulgare POACEAE		1942	Greece	Epirus				6	Spring	Hulled
PI 328502	D180	Hordeum vulgare subsp. vulgare POACEAE		1942	Greece	Peloponnese				6	Spring	Hulled
PI 328522	D181	Hordeum vulgare subsp. vulgare POACEAE	Tiroler Landgerste		Austria	Tirol				2	Spring	Hulled
PI 328565	D182	Hordeum vulgare subsp. vulgare POACEAE		1941	Greece					6	Spring	Hulled
PI 328567	D183	Hordeum vulgare subsp. vulgare POACEAE		1941	Albania	Librazhd				6	Spring	Hulled
PI 328684	D186	Hordeum vulgare subsp. vulgare POACEAE	Cevada de 2 Ordens		Portugal					2	Spring	Hulled
PI 328695	D187	Hordeum vulgare subsp. vulgare POACEAE			Italy					2	Spring	Hulled
PI 328720	D188	Hordeum vulgare subsp. vulgare POACEAE		1942	Greece	Crete				6	Spring	Hulled
PI 329046	D191	Hordeum vulgare subsp. vulgare POACEAE		1942	Greece	Peloponnese				–	Facultative	Hulled
PI 330512	D192	Hordeum vulgare subsp. vulgare POACEAE	Asiaticoides							6	Spring	Naked
PI 331912	D193	Hordeum vulgare subsp. vulgare POACEAE		1950	Italy					6	Spring	Hulled
PI 344863	D194	Hordeum vulgare subsp. vulgare POACEAE		1969	Serbia		44 deg 1 min 0 sec N (44.01666667)	20 deg 36 min 0 sec E (20.6)	433	6	Spring	Hulled
PI 344920	D195	Hordeum vulgare subsp. vulgare POACEAE		1969	Bosnia and Herzegovina		43 deg 3 min 0 sec N (43.05)	18 deg 35 min E (18.58333333)	1120	2	Spring	Hulled
PI 345615	D197	Hordeum vulgare subsp. vulgare POACEAE	Kombajner		Latvia					2	Spring	Hulled
PI 357312	D201	Hordeum vulgare subsp. vulgare POACEAE	Carlsberg II		Denmark					2	Spring	Hulled
PI 361610	D203	Hordeum vulgare subsp. vulgare POACEAE	Archer 23		Denmark					Mixed	Facultative	Hulled
PI 361629	D204	Hordeum vulgare subsp. vulgare POACEAE	Scottische Annot		Denmark					2	Spring	Hulled
PI 361644	D205	Hordeum vulgare subsp. vulgare POACEAE	Braugerste Ruma		Denmark					2	Spring	Hulled
PI 361670	D206	Hordeum vulgare subsp. vulgare POACEAE	Pollesskij		Belarus					2	Spring	Hulled
PI 361672	D207	Hordeum vulgare subsp. vulgare POACEAE	Seta		Denmark					2	Spring	Hulled
PI 361682	D208	Hordeum vulgare subsp. vulgare POACEAE	Bjorne		Denmark					6	Spring	Hulled
PI 369729	D209	Hordeum vulgare subsp. vulgare POACEAE	Maija		Latvia					2	Spring	Hulled
PI 369741	D210	Hordeum vulgare subsp. vulgare POACEAE	Dzhyugyai		Lithuania					–	Spring	Hulled
PI 370774	D211	Hordeum vulgare subsp. vulgare POACEAE			Switzerland	Graubunden	46 deg 44 min N (46.73333333)	9 deg 26 min E (9.43333333)	639	2	Spring	Hulled
PI 370787	D212	Hordeum vulgare subsp. vulgare POACEAE			Switzerland	Graubunden	46 deg 37 min 0 sec N (46.61666667)	10 deg 22 min 0 sec E (10.36666667)	1718	2	Spring	Hulled
PI 370807	D213	Hordeum vulgare subsp. vulgare POACEAE			Switzerland	Graubunden	46 deg 39 min 0 sec N (46.65)	9 deg 6 min 0 sec E (9.1)	1414	2	Spring	Hulled
PI 370888	D214	Hordeum vulgare subsp. vulgare POACEAE			Switzerland	Valais	46 deg 21 min 0 sec N (46.35)	7 deg 38 min E (7.63333333)	1650	2	Spring	Hulled
PI 371004	D215	Hordeum vulgare subsp. vulgare POACEAE			Switzerland	Valais	46 deg 29 min N (46.48333333)	8 deg 16 min 0 sec E (8.26666667)	1337	2	Spring	Mixed
PI 371079	D216	Hordeum vulgare subsp. vulgare POACEAE			Switzerland	Valais	46 deg 21 min 0 sec N (46.35)	7 deg 58 min 0 sec E (7.96666667)	1836	–	Spring	Hulled
PI 371638	D217	Hordeum vulgare subsp. vulgare POACEAE	Paloma		Netherlands					2	Spring	Hulled
PI 372084	D218	Hordeum vulgare subsp. vulgare POACEAE	Iyjeva 1104		Estonia					2	Spring	Hulled
PI 372085	D219	Hordeum vulgare subsp. vulgare POACEAE	Belorusskij 18		Belarus	Minsk				2	Spring	Hulled
PI 374424	D220	Hordeum vulgare subsp. vulgare POACEAE		1971	Bosnia and Herzegovina		43 deg 30 min 18 sec N (43.505)	18 deg 46 min 43 sec E (18.77861111)	395	2	Spring	Hulled
PI 374426	D221	Hordeum vulgare subsp. vulgare POACEAE		1971	Serbia		43 deg 17 min 30 sec N (43.29166667)	20 deg 37 min 0 sec E (20.61666667)	409	6	Spring	Hulled
PI 378211	D222	Hordeum vulgare subsp. vulgare POACEAE		1972	Serbia		42 deg 10 min 0 sec N (42.16666667)	21 deg 58 min 0 sec E (21.96666667)	574	6	Spring	Hulled
PI 378221	D223	Hordeum vulgare subsp. vulgare POACEAE		1972	Macedonia		41 deg 22 min 9 sec N (41.36916667)	21 deg 39 min 7 sec E (21.65194444)	951	6	Spring	Hulled
PI 404205	D224	Hordeum vulgare subsp. vulgare POACEAE	Suvenir		Belarus	Minsk				2	Spring	Hulled
PI 405745	D225	Hordeum vulgare subsp. vulgare POACEAE		1975	Macedonia		41 deg 39 min 2 sec N (41.65055556)	21 deg 39 min 44 sec E (21.66222222)	413	6	Spring	Hulled
PI 405757	D226	Hordeum vulgare subsp. vulgare POACEAE		1975	Macedonia		41 deg 29 min 17 sec N (41.48805556)	21 deg 56 min 41 sec E (21.94472222)	140	6	Winter	Hulled
PI 405771	D227	Hordeum vulgare subsp. vulgare POACEAE		1975	Macedonia		42 deg 9 min 0 sec N (42.15)	21 deg 48 min 0 sec E (21.8)	383	6	Spring	Hulled
PI 405780	D228	Hordeum vulgare subsp. vulgare POACEAE		1975	Macedonia		41 deg 14 min 26 sec N (41.24055556)	22 deg 36 min 48 sec E (22.61333333)	241	6	Spring	Hulled
PI 414409	D229	Hordeum vulgare subsp. vulgare POACEAE	Minskij		Belarus	Minsk				2	Spring	Hulled
PI 428490	D230	Hordeum vulgare subsp. vulgare POACEAE	Menuet		Netherlands					2	Spring	Hulled	P.G. Golegaonkar. et al. 2009. Evaluation of seedling sand adult plant resistance to Puccinia hordei in barley. Euphytica s166:183-197.
PI 428620	D231	Hordeum vulgare subsp. vulgare POACEAE	Hodoninsky Kvas		Slovakia	East Slovakia				2	Spring	Hulled
PI 428632	D232	Hordeum vulgare subsp. vulgare POACEAE	Slovensky 802		Slovakia	West Slovakia				2	Spring	Hulled
PI 428680	D233	Hordeum vulgare subsp. vulgare POACEAE	Toomas		Estonia					6	Spring	Hulled
PI 428716	D234	Hordeum vulgare subsp. vulgare POACEAE			Finland	Uusimaa				–	Winter	Hulled
PI 447032	D235	Hordeum vulgare subsp. vulgare POACEAE			England					2	Spring	Hulled
PI 447055	D236	Hordeum vulgare subsp. vulgare POACEAE	Cuadrada de Invierno		Spain	Zaragoza	41 deg 35 min N (41.58333333)	1 deg 0 min 0 sec W (-1)		6	Spring	Hulled
PI 447062	D237	Hordeum vulgare subsp. vulgare POACEAE	Navarra No. 839		Spain	Navarra	42 deg 45 min 0 sec N (42.75)	1 deg 40 min 0 sec W (-1.66666667)		6	Spring	Hulled
PI 447073	D238	Hordeum vulgare subsp. vulgare POACEAE			Spain	Zaragoza				6	Spring	Hulled
PI 447085	D239	Hordeum vulgare subsp. vulgare POACEAE			Spain	Zaragoza				6	Spring	Hulled
PI 447120	D241	Hordeum vulgare subsp. vulgare POACEAE			Spain	Albacete	38 deg 53 min N (38.88333333)	2 deg 8 min W (-2.13333333)	757	6	Winter	Hulled
PI 467353	D242	Hordeum vulgare subsp. vulgare POACEAE	Donnes		Norway					–	Spring	Hulled
PI 467358	D243	Hordeum vulgare subsp. vulgare POACEAE	KR. Finset		Norway					6	Spring	Hulled
PI 467361	D244	Hordeum vulgare subsp. vulgare POACEAE	Polar		Norway					6	Spring	Hulled
PI 467476	D245	Hordeum vulgare subsp. vulgare POACEAE			Austria	Upper Austria	47 deg 45 smin 0 sec N (47.75)	13 deg 30 min 0 sec E (13.5)		2	Spring	Hulled
PI 467542	D246	Hordeum vulgare subsp. vulgare POACEAE	Kneifels Vollkorngerste		Czech Republic	North Moravia				2	Spring	Hulled
PI 467552	D247	Hordeum vulgare subsp. vulgare POACEAE	Loosdorfer Rhaya		Austria					2	Spring	Hulled
PI 467663	D248	Hordeum vulgare subsp. vulgare POACEAE	Irish Archer		Ireland					2	Spring	Hulled
PI 467728	D249	Hordeum vulgare subsp. vulgare POACEAE	Lise		Norway					6	Spring	Hulled
PI 467773	D250	Hordeum vulgare subsp. vulgare POACEAE	Hankkija-673		Finland					–	Spring	Hulled
PI 467793	D251	Hordeum vulgare subsp. vulgare POACEAE	Savaria		Hungary					2	Spring	Hulled
PI 467812	D252	Hordeum vulgare subsp. vulgare POACEAE	Velebit		Croatia					2	Spring	Hulled
PI 525185	D253	Hordeum vulgare subsp. vulgare POACEAE	Arra		Finland					6	Spring	Hulled
PI 564450	D254	Hordeum vulgare subsp. vulgare POACEAE	Russalka		Bulgaria	Plovdiv	42 deg 10 min 0 sec N (42.16666667)	24 deg 30 min 0 sec E (24.5)		–	Winter	Hulled
PI 564455	D255	Hordeum vulgare subsp. vulgare POACEAE	Acheloy 1		Bulgaria	Plovdiv	42 deg 10 min 0 sec N (42.16666667)	24 deg 30 min 0 sec E (24.5)		–	Winter	Hulled
PI 564459	D256	Hordeum vulgare subsp. vulgare POACEAE	Obzor		Bulgaria					–	Spring	Hulled
PI 564464	D257	Hordeum vulgare subsp. vulgare POACEAE	Elza		Bulgaria	Plovdiv	42 deg 10 min 0 sec N (42.16666667)	24 deg 30 min 0 sec E (24.5)		–	Spring	Hulled
PI 573594	D258	Hordeum vulgare subsp. vulgare POACEAE	Auksiniaj 3		Lithuania					2	Spring	Hulled
PI 573668	D259	Hordeum vulgare subsp. vulgare POACEAE		08-Aug-1981	Georgia		43 deg 3 min 0 sec N (43.05)	42 deg 44 smin E (42.73333333)	1446	2	Spring	Hulled	R.K. Beridze. et al. 1982. Report of a travel to the sGeorgian SSR 1981 for the collection of indigenous material of scultivated plants. Genet Res Crop Evol 30:203-213.
PI 573686	D260	Hordeum vulgare subsp. vulgare POACEAE		11-Aug-1986	Georgia		42 deg 33 min 4 sec N (42.55111111)	44 deg 57 min 12 sec E (44.95333333)	1770	2	Spring	Hulled	R.K. Beridze. et al. 1987. Collection of plant genetic sresources in the Georgian SSR 1986. Genet Res Crop Evol 35:335-353.
PI 573700	D261	Hordeum vulgare subsp. vulgare POACEAE		20-Sep-1988	Georgia		42 deg 3 min 0 sec N (42.05)	45 deg 29 smin E (45.48333333)	450	6	Winter-Spring	Hulled	R.K. Beridze. et al. 1989. Collecting plant genetic sresources in the Georgian SSR. 1988 (Kachetia). Genet Res Crop Evol s37:177-192.
PI 584811	D262	Hordeum vulgare subsp. vulgare POACEAE	Taarn		Sweden	Malmohus				2	Spring	Hulled	H.J.L. Jorgensen and V. Smedegaard-Petersen. 1995. sPathogenic variation of Rhynchosporium secalis in Denmark and sources ofs resistance in barley. Pl Dis 79:297-301.
PI 584844	D263	Hordeum vulgare subsp. vulgare POACEAE	Hatif du Moulin		France	Nord				–	Winter	Hulled
PI 584849	D264	Hordeum vulgare subsp. vulgare POACEAE	Vestale		France	Seine-et-Marne				–	Winter	Hulled
PI 584854	D265	Hordeum vulgare subsp. vulgare POACEAE	Protidor		France	Yvelines				–	Winter	Hulled
PI 584862	D266	Hordeum vulgare subsp. vulgare POACEAE	Courlis		France	Nord				–	Facultative	Hulled
PI 584877	D267	Hordeum vulgare subsp. vulgare POACEAE	Orfeon		France					–	Winter	Hulled
PI 584886	D268	Hordeum vulgare subsp. vulgare POACEAE	Motan		France	Herault				6	Spring	Hulled
PI 584909	D269	Hordeum vulgare subsp. vulgare POACEAE	Escourgeon du Nord		France					–	Winter	Hulled
PI 599624	D270	Hordeum vulgare subsp. vulgare POACEAE	Karat		Czech Republic	South Moravia				2	Spring	Hulled
PI 599632	D271	Hordeum vulgare subsp. vulgare POACEAE	Orbit		Slovakia					2	Spring	Hulled
PI 599638	D272	Hordeum vulgare subsp. vulgare POACEAE	Terno		Czech Republic					2	Spring	Hulled
PI 599649	D273	Hordeum vulgare subsp. vulgare POACEAE	Amulet		Czech Republic	Central Bohemia				2	Spring	Hulled
PI 611508	D274	Hordeum vulgare subsp. vulgare POACEAE	Vairogs		Latvia					–	Spring	Hulled
PI 611523	D275	Hordeum vulgare subsp. vulgare POACEAE	Dzhyugyai		Lithuania					–	Spring	Hulled
PI 611534	D276	Hordeum vulgare subsp. vulgare POACEAE	Zhodinskii 5		Belarus					–	Spring	Hulled
PI 611546	D277	Hordeum vulgare subsp. vulgare POACEAE	Krinichnyi		Belarus					–	Spring	Hulled
PI 611550	D278	Hordeum vulgare subsp. vulgare POACEAE	Miina		Estonia					–	Spring	Hulled
PI 611580	D279	Hordeum vulgare subsp. vulgare POACEAE	Priekul'skii I		Latvia					–	Spring	Hulled
PI 611600	D280	Hordeum vulgare subsp. vulgare POACEAE	Esme		Estonia					–	Spring	Hulled
