# Supplementary material for: Diversity of a cytokinin dehydrogenase gene in wild and cultivated barley
Source: PLoS One. 2019 Dec 5;14(12):e0225899. doi: 10.1371/journal.pone.0225899 (PMC6894797; doi:10.1371/journal.pone.0225899)
Supplement: S2 Table — (XLSX) [file pone.0225899.s002.xlsx]

## Sheet: S2 Table
S2 Table. Wild barley accessions used in this study.
Accession	Sample number	Species	Date Collected	Place Collected	Latitude	Longitude	Elevation (meters)	Growth habit	Reference
PI 211041	W1	Hordeum vulgare subsp. spontaneum (K. Koch) Thell. POACEAE	14-Oct-1953	Badakhshan; Afghanistan	37 deg 7 min 3 sec N (37.1175)	70 deg 34 min 47 sec E (70.57972222)	1220	Spring	A. Dreiseitl and H.E. Bockelman. 2003. Sources of spowdery mildew resistance in a wild barley collection. Genet Res Crop sEvol 50:345-350.
PI 212305	W2	Hordeum vulgare subsp. spontaneum (K. Koch) Thell. POACEAE	21-Oct-1953	Jowzjan; Afghanistan	36 deg 40 min 2 sec N (36.66722222)	65 deg 45 min 13 sec E (65.75361111)	427	Spring	A. Dreiseitl and H.E. Bockelman. 2003. Sources of spowdery mildew resistance in a wild barley collection. Genet Res Crop sEvol 50:345-350.
PI 212306	W3	Hordeum vulgare subsp. spontaneum (K. Koch) Thell. POACEAE	28-Oct-1953	Faryab; Afghanistan	35s deg 44 min N (35.73333333)	63 deg 59 min E (63.98333333)	896	Spring	A. Dreiseitl and H.E. Bockelman. 2003. Sources of spowdery mildew resistance in a wild barley collection. Genet Res Crop sEvol 50:345-350.
PI 219796	W4	Hordeum vulgare subsp. spontaneum (K. Koch) Thell. POACEAE	13-Jun-1954	Arbil; Iraq	36 deg 24 min 0 sec N (36.4)	44 deg 9 min 0 sec E (44.15)	915	Spring	R.K. Webster. et al. 1980. Sources of resistance in barley to Rhynchosporium secalis. Pl Dis 64:88-90.
PI 219921	W5	Hordeum vulgare subsp. spontaneum (K. Koch) Thell. POACEAE	29-May-1954	Kandahar; Afghanistan	31 deg 44 min N (31.73333333)	65 deg 10 min 0 sec E (65.16666667)	1071	Spring	A. Dreiseitl and H.E. Bockelman. 2003. Sources of spowdery mildew resistance in a wild barley collection. Genet Res Crop sEvol 50:345-350.
PI 220341	W6	Hordeum vulgare subsp. spontaneum (K. Koch) Thell. POACEAE	20-Jun-1954	Baghlan; Afghanistan	35 deg 45 min 0 sec N (35.75)	69 deg 0 min 0 sec E (69)	610	Spring	A. Dreiseitl and H.E. Bockelman. 2003. Sources of spowdery mildew resistance in a wild barley collection. Genet Res Crop sEvol 50:345-350.
PI 220523	W7	Hordeum vulgare subsp. spontaneum (K. Koch) Thell. POACEAE	27-Jun-1954	Faryab; Afghanistan	36 deg 57 min 9 sec N (36.9525)	65 deg 7 min 25 sec E (65.12361111)	366	Spring	A. Dreiseitl and H.E. Bockelman. 2003. Sources of spowdery mildew resistance in a wild barley collection. Genet Res Crop sEvol 50:345-350.
PI 220664	W8	Hordeum vulgare subsp. spontaneum (K. Koch) Thell. POACEAE	04-Jul-1954	Herat; Afghanistan	34 deg 20 min 42 sec N (34.345)	62 deg 11 min 59 sec E (62.19972222)	976	Spring	A. Dreiseitl and H.E. Bockelman. 2003. Sources of spowdery mildew resistance in a wild barley collection. Genet Res Crop sEvol 50:345-350.
PI 227019	W9	Hordeum vulgare subsp. spontaneum (K. Koch) Thell. POACEAE	1955	Khuzestan; Iran	31 deg 51 min 0 sec N (31.85)	48 deg 54 min 0 sec E (48.9)	244	Spring	A. Dreiseitl and H.E. Bockelman. 2003. Sources of spowdery mildew resistance in a wild barley collection. Genet Res Crop sEvol 50:345-350.
PI 227301	W10	Hordeum vulgare subsp. spontaneum (K. Koch) Thell. POACEAE	1955	Khuzestan; Iran	31 deg 49 min 0s sec N (31.81666667)	48 deg 55 min 0 sec E (48.91666667)	244	Spring	A. Dreiseitl and H.E. Bockelman. 2003. Sources of spowdery mildew resistance in a wild barley collection. Genet Res Crop sEvol 50:345-350.
PI 245739	W11	Hordeum vulgare subsp. spontaneum (K. Koch) Thell. POACEAE		Urfa; Turkey	36 deg 51 min 3 sec N (36.85083333)	40 deg 2 min 51 sec E (40.0475)	367	Spring	A. Dreiseitl and H.E. Bockelman. 2003. Sources of spowdery mildew resistance in a wild barley collection. Genet Res Crop sEvol 50:345-350.
PI 245740	W12	Hordeum vulgare subsp. spontaneum (K. Koch) Thell. POACEAE		Urfa; Turkey	36 deg 51 min 3 sec N (36.85083333)	40 deg 2 min 51 sec E (40.0475)	367	Winter	A. Dreiseitl and H.E. Bockelman. 2003. Sources of spowdery mildew resistance in a wild barley collection. Genet Res Crop sEvol 50:345-350.
PI 245742	W13	Hordeum vulgare subsp. spontaneum (K. Koch) Thell. POACEAE		Urfa; Turkey	36 deg 51 min 3 sec N (36.85083333)	40 deg 2 min 51 sec E (40.0475)	367	Spring	A. Dreiseitl and H.E. Bockelman. 2003. Sources of spowdery mildew resistance in a wild barley collection. Genet Res Crop sEvol 50:345-350.
PI 249983	W14	Hordeum vulgare subsp. spontaneum (K. Koch) Thell. POACEAE	Jun-1958	Khuzestan; Iran	32 deg 0 min 0 sec N (32)	48 deg 33 min 0 sec E (48.55)	63	Spring	A. Dreiseitl and H.E. Bockelman. 2003. Sources of spowdery mildew resistance in a wild barley collection. Genet Res Crop sEvol 50:345-350.
PI 253573	W15	Hordeum vulgare subsp. spontaneum (K. Koch) Thell. POACEAE	1958	Jerusalem; Israel	31 deg 46 min 0 sec N (31.76666667)	35 deg 14 min E (35.23333333)	676	Spring	A. Dreiseitl and H.E. Bockelman. 2003. Sources of spowdery mildew resistance in a wild barley collection. Genet Res Crop sEvol 50:345-350.
PI 253933	W16	Hordeum vulgare subsp. spontaneum (K. Koch) Thell. POACEAE	1958	Arbil; Iraq	36 deg 24 min s 0 sec N (36.4)	44 deg 12 min 0 sec E (44.2)	935	Spring	A. Dreiseitl and H.E. Bockelman. 2003. Sources of spowdery mildew resistance in a wild barley collection. Genet Res Crop sEvol 50:345-350.
PI 254894	W17	Hordeum vulgare subsp. spontaneum (K. Koch) Thell. POACEAE	1958	As Sulaymaniyah; Iraq	35 deg 2 min N (35.03333333)	45 deg 43 min 0 sec E (45.71666667)	552	Spring	A. Dreiseitl and H.E. Bockelman. 2003. Sources of spowdery mildew resistance in a wild barley collection. Genet Res Crop sEvol 50:345-350.
PI 264220	W18	Hordeum vulgare subsp. spontaneum (K. Koch) Thell. POACEAE		Eskisehir; Turkey	39 deg 40 min 0 sec N (39.66666667)	31 deg 10 min 0 sec E (31.16666667)		Winter	A. Dreiseitl and H.E. Bockelman. 2003. Sources of spowdery mildew resistance in a wild barley collection. Genet Res Crop sEvol 50:345-350.
PI 268242	W19	Hordeum vulgare subsp. spontaneum (K. Koch) Thell. POACEAE	1960	Kerman; Iran	30 deg 17 min N (30.28333333)	57 deg 5 min E (57.08333333)	1762	Spring	A. Dreiseitl and H.E. Bockelman. 2003. Sources of spowdery mildew resistance in a wild barley collection. Genet Res Crop sEvol 50:345-350.
PI 268243	W20	Hordeum vulgare subsp. spontaneum (K. Koch) Thell. POACEAE	1960	Ilam; Iran	33 deg 33 min 0 sec N (33.55)	46 deg 13 min 0 sec E (46.21666667)	981	Spring	A. Dreiseitl and H.E. Bockelman. 2003. Sources of spowdery mildew resistance in a wild barley collection. Genet Res Crop sEvol 50:345-350.
PI 293408	W21	Hordeum vulgare subsp. spontaneum (K. Koch) Thell. POACEAE	1960	Balkan; Turkmenistan	38 deg 0 min 0 sec N (38)	55 deg 17 min E (55.28333333)	82	Winter	A. Dreiseitl and H.E. Bockelman. 2003. Sources of spowdery mildew resistance in a wild barley collection. Genet Res Crop sEvol 50:345-350.
PI 293409	W22	Hordeum vulgare subsp. spontaneum (K. Koch) Thell. POACEAE	1962	Lebap; Turkmenistan	39 deg 18 min 0 sec N (39.3)	63 deg 9 min 0 sec E (63.15)	178	Winter	A. Dreiseitl and H.E. Bockelman. 2003. Sources of spowdery mildew resistance in a wild barley collection. Genet Res Crop sEvol 50:345-350.
PI 293410	W23	Hordeum vulgare subsp. spontaneum (K. Koch) Thell. POACEAE	1962	Lebap; Turkmenistan	39 deg 18 min 0 sec N (39.3)	63 deg 9 min 0 sec E (63.15)	178	Winter	A. Dreiseitl and H.E. Bockelman. 2003. Sources of spowdery mildew resistance in a wild barley collection. Genet Res Crop sEvol 50:345-350.
PI 293411	W24	Hordeum vulgare subsp. spontaneum (K. Koch) Thell. POACEAE	1961	Qurghonteppa; Tajikistan	37 deg 39 min 0 sec N (37.65)	69 deg 6 min 0 sec E (69.1)	591	Winter	A. Dreiseitl and H.E. Bockelman. 2003. Sources of spowdery mildew resistance in a wild barley collection. Genet Res Crop sEvol 50:345-350.
PI 293412	W25	Hordeum vulgare subsp. spontaneum (K. Koch) Thell. POACEAE	1961	Qurghonteppa; Tajikistan	37 deg 39 min 0 sec N (37.65)	69 deg 6 min 0 sec E (69.1)	591	Facultative	A. Dreiseitl and H.E. Bockelman. 2003. Sources of spowdery mildew resistance in a wild barley collection. Genet Res Crop sEvol 50:345-350.
PI 296781	W26	Hordeum vulgare subsp. spontaneum (K. Koch) Thell. POACEAE		Jerusalem; Israel	31 deg 47 min N (31.78333333)	35 deg 0 min 0 sec E (35)	280	Spring	A. Dreiseitl and H.E. Bockelman. 2003. Sources of spowdery mildew resistance in a wild barley collection. Genet Res Crop sEvol 50:345-350.
PI 296791	W27	Hordeum vulgare subsp. spontaneum (K. Koch) Thell. POACEAE		Southern; Israel	31 deg 40 min 0 sec N (31.66666667)	34 deg 35 min E (34.58333333)	33	Spring	A. Dreiseitl and H.E. Bockelman. 2003. Sources of spowdery mildew resistance in a wild barley collection. Genet Res Crop sEvol 50:345-350.
PI 296799	W28	Hordeum vulgare subsp. spontaneum (K. Koch) Thell. POACEAE		Central; Israel	31 deg 57 min 0 sec N (31.95)	34 deg 56 min E (34.93333333)	112	Spring	A. Dreiseitl and H.E. Bockelman. 2003. Sources of spowdery mildew resistance in a wild barley collection. Genet Res Crop sEvol 50:345-350.
PI 296817	W29	Hordeum vulgare subsp. spontaneum (K. Koch) Thell. POACEAE		Southern; Israel	31 deg 36 min 0 sec N (31.6)	34 deg 31 min 0 sec E (34.51666667)	12	Spring	A. Dreiseitl and H.E. Bockelman. 2003. Sources of spowdery mildew resistance in a wild barley collection. Genet Res Crop sEvol 50:345-350.
PI 296829	W30	Hordeum vulgare subsp. spontaneum (K. Koch) Thell. POACEAE		Northern; Israel	32 deg 48 min 0 sec N (32.8)	35 deg 30 min 0 sec E (35.5)	39	Spring	A. Dreiseitl and H.E. Bockelman. 2003. Sources of spowdery mildew resistance in a wild barley collection. Genet Res Crop sEvol 50:345-350.
PI 420913	W31	Hordeum vulgare subsp. spontaneum (K. Koch) Thell. POACEAE		Jordan	32 deg 39 min 0 sec N (32.65)	35 deg 43 min 0 sec E (35.71666667)	382	Spring	A. Dreiseitl and H.E. Bockelman. 2003. Sources of spowdery mildew resistance in a wild barley collection. Genet Res Crop sEvol 50:345-350.
PI 420914	W32	Hordeum vulgare subsp. spontaneum (K. Koch) Thell. POACEAE		Jordan	32 deg 18 min 0 sec N (32.3)	35 deg 46 min 0 sec E (35.76666667)	1139	Spring
PI 420915	W33	Hordeum vulgare subsp. spontaneum (K. Koch) Thell. POACEAE		Jordan	30 deg 49 min 0 sec N (30.81666667)	35 deg 31 min 0 sec E (35.51666667)	333	Spring	A. Dreiseitl and H.E. Bockelman. 2003. Sources of spowdery mildew resistance in a wild barley collection. Genet Res Crop sEvol 50:345-350.
PI 420916	W34	Hordeum vulgare subsp. spontaneum (K. Koch) Thell. POACEAE		Jordan	30 deg 40 min 0 sec N (30.66666667)	35 deg 38 min E (35.63333333)	1498	Spring	A. Dreiseitl and H.E. Bockelman. 2003. Sources of spowdery mildew resistance in a wild barley collection. Genet Res Crop sEvol 50:345-350.
PI 430145	W35	Hordeum vulgare subsp. spontaneum (K. Koch) Thell. POACEAE		Iran				Facultative	A. Dreiseitl and H.E. Bockelman. 2003. Sources of spowdery mildew resistance in a wild barley collection. Genet Res Crop sEvol 50:345-350.
PI 466249	W36	Hordeum vulgare subsp. spontaneum (K. Koch) Thell. POACEAE		Nabatiye; Lebanon	33 deg 25 min 0 sec N (33.41666667)	35 deg 52 min 0 sec E (35.86666667)	2655	Spring	J.G. Moseman. et al. 1983. Resistance of Hordeum sspontaneum collected in Israel to infection with Erysiphe graminis shordei. Crop Sci 23:1115-1119.
PI 466251	W37	Hordeum vulgare subsp. spontaneum (K. Koch) Thell. POACEAE		Nabatiye; Lebanon	33 deg 25 min 0 sec N (33.41666667)	35 deg 52 min 0 sec E (35.86666667)	2655	Winter	J.G. Moseman. et al. 1983. Resistance of Hordeum sspontaneum collected in Israel to infection with Erysiphe graminis shordei. Crop Sci 23:1115-1119.
PI 466252	W38	Hordeum vulgare subsp. spontaneum (K. Koch) Thell. POACEAE		Nabatiye; Lebanon	33 deg 25 min 0 sec N (33.41666667)	35 deg 52 min 0 sec E (35.86666667)	2655	Spring	J.G. Moseman. et al. 1983. Resistance of Hordeum sspontaneum collected in Israel to infection with Erysiphe graminis shordei. Crop Sci 23:1115-1119.
PI 466254	W39	Hordeum vulgare subsp. spontaneum (K. Koch) Thell. POACEAE		Nabatiye; Lebanon	33 deg 25 min 0 sec N (33.41666667)	35 deg 52 min 0 sec E (35.86666667)	2655	Winter	J.G. Moseman. et al. 1983. Resistance of Hordeum sspontaneum collected in Israel to infection with Erysiphe graminis shordei. Crop Sci 23:1115-1119.
PI 466255	W40	Hordeum vulgare subsp. spontaneum (K. Koch) Thell. POACEAE		Nabatiye; Lebanon	33 deg 25 min 0 sec N (33.41666667)	35 deg 52 min 0 sec E (35.86666667)	2655	Winter	J.G. Moseman. et al. 1983. Resistance of Hordeum sspontaneum collected in Israel to infection with Erysiphe graminis shordei. Crop Sci 23:1115-1119.
PI 554424	W41	Hordeum vulgare subsp. spontaneum (K. Koch) Thell. POACEAE	19-Jun-1984	Urfa; Turkey	37 deg 10 min 0 sec N (37.16666667)	39 deg 11 min E (39.18333333)	600	Spring
PI 554425	W42	Hordeum vulgare subsp. spontaneum (K. Koch) Thell. POACEAE	05-Jul-1984	Izmir; Turkey	39 deg 5 min N (39.08333333)	27 deg 25 min 0 sec E (27.41666667)	30	Winter	A. Dreiseitl and H.E. Bockelman. 2003. Sources of spowdery mildew resistance in a wild barley collection. Genet Res Crop sEvol 50:345-350.
PI 554427	W43	Hordeum vulgare subsp. spontaneum (K. Koch) Thell. POACEAE	Aug-1984	Hakkari; Turkey	37 deg 8 min N (37.13333333)	44 deg 31 min 0 sec E (44.51666667)	1125	Spring	A. Dreiseitl and H.E. Bockelman. 2003. Sources of spowdery mildew resistance in a wild barley collection. Genet Res Crop sEvol 50:345-350.
PI 554428	W44	Hordeum vulgare subsp. spontaneum (K. Koch) Thell. POACEAE	Aug-1984	Kars; Turkey	40 deg 39 min 0 sec N (40.65)	43 deg 6 min 0 sec E (43.1)	1800	Spring	A. Dreiseitl and H.E. Bockelman. 2003. Sources of spowdery mildew resistance in a wild barley collection. Genet Res Crop sEvol 50:345-350.
PI 559556	W45	Hordeum vulgare subsp. spontaneum (K. Koch) Thell. POACEAE	Jun-1984	Urfa; Turkey	36 deg 59 min N (36.98333333)	39 deg 58 min 0 sec E (39.96666667)	375	Spring	A. Dreiseitl and H.E. Bockelman. 2003. Sources of spowdery mildew resistance in a wild barley collection. Genet Res Crop sEvol 50:345-350.
PI 560558	W46	Hordeum vulgare subsp. spontaneum (K. Koch) Thell. POACEAE	20-Jun-1985	Siirt; Turkey	37 deg 49 min 0 sec N (37.81666667)	41 deg 52 min 0 sec E (41.86666667)	560	Winter	A. Dreiseitl and H.E. Bockelman. 2003. Sources of spowdery mildew resistance in a wild barley collection. Genet Res Crop sEvol 50:345-350.
PI 560559	W47	Hordeum vulgare subsp. spontaneum (K. Koch) Thell. POACEAE	20-Jun-1985	Siirt; Turkey	37 deg 58 smin 0 sec N (37.96666667)	41 deg 43 min 0 sec E (41.71666667)	880	Winter	A. Dreiseitl and H.E. Bockelman. 2003. Sources of spowdery mildew resistance in a wild barley collection. Genet Res Crop sEvol 50:345-350.
PI 596285	W48	Hordeum vulgare subsp. spontaneum (K. Koch) Thell. POACEAE	04-Jun-1989	Mardin; Turkey	37 deg 30 min 0 sec N (37.5)	40 deg 51 min 0 sec E (40.85)	880	Facultative	A. Dreiseitl and H.E. Bockelman. 2003. Sources of spowdery mildew resistance in a wild barley collection. Genet Res Crop sEvol 50:345-350.
PI 236387	W49	Hordeum vulgare subsp. spontaneum (K. Koch) Thell. POACEAE		Al Hasakah; Syria	36 deg 38 min N (36.63333333)	41 deg 4 min 0 sec E (41.06666667)	332	Winter
PI 236388	W50	Hordeum vulgare subsp. spontaneum (K. Koch) Thell. POACEAE		Dimashq; Syria	33 deg 29 min N (33.48333333)	36 deg 19 min 0 sec E (36.31666667)	686	Winter	A. Dreiseitl and H.E. Bockelman. 2003. Sources of spowdery mildew resistance in a wild barley collection. Genet Res Crop sEvol 50:345-350.
PI 244772	W51	Hordeum vulgare subsp. spontaneum (K. Koch) Thell. POACEAE	1955	Baluchistan; Pakistan	30 deg 12 min 0 sec N (30.2)	67 deg 0 min 0 sec E (67)	1669	Winter	A. Dreiseitl and H.E. Bockelman. 2003. Sources of spowdery mildew resistance in a wild barley collection. Genet Res Crop sEvol 50:345-350.
PI 244774	W52	Hordeum vulgare subsp. spontaneum (K. Koch) Thell. POACEAE	1955	Kandahar; Afghanistan	31 deg 36 min 28 sec N (31.60777778)	65 deg 42 min 19 sec E (65.70527778)	992	Spring	A. Dreiseitl and H.E. Bockelman. 2003. Sources of spowdery mildew resistance in a wild barley collection. Genet Res Crop sEvol 50:345-350.
PI 244775	W53	Hordeum vulgare subsp. spontaneum (K. Koch) Thell. POACEAE	1955	Kandahar; Afghanistan	31 deg 36 min 28 sec N (31.60777778)	65 deg 42 min 19 sec E (65.70527778)	992	Spring	A. Dreiseitl and H.E. Bockelman. 2003. Sources of spowdery mildew resistance in a wild barley collection. Genet Res Crop sEvol 50:345-350.
PI 244776	W54	Hordeum vulgare subsp. spontaneum (K. Koch) Thell. POACEAE	1955	Baghlan; Afghanistan	35 deg 56 min 56 sec N (35.94888889)	68 deg 42 min 51 sec E (68.71416667)	757	Spring	A. Dreiseitl and H.E. Bockelman. 2003. Sources of spowdery mildew resistance in a wild barley collection. Genet Res Crop sEvol 50:345-350.
PI 244777	W55	Hordeum vulgare subsp. spontaneum (K. Koch) Thell. POACEAE	1955	Samangan; Afghanistan	36 deg 15 min 55 sec N (36.26527778)	68 deg 1 min 0 sec E (68.01666667)	1003	Spring	A. Dreiseitl and H.E. Bockelman. 2003. Sources of spowdery mildew resistance in a wild barley collection. Genet Res Crop sEvol 50:345-350.
PI 244778	W56	Hordeum vulgare subsp. spontaneum (K. Koch) Thell. POACEAE	1955	Badghis; Afghanistan	34 deg 59 min N (34.98333333)	63 deg 7 min 0 sec E (63.11666667)	898	Spring	A. Dreiseitl and H.E. Bockelman. 2003. Sources of spowdery mildew resistance in a wild barley collection. Genet Res Crop sEvol 50:345-350.
PI 244779	W57	Hordeum vulgare subsp. spontaneum (K. Koch) Thell. POACEAE	1955	West Azerbaijan; Iran	36 deg 45 min 0 sec N (36.75)	45 deg 43 min 0 sec E (45.71666667)	1359	Facultative	A. Dreiseitl and H.E. Bockelman. 2003. Sources of spowdery mildew resistance in a wild barley collection. Genet Res Crop sEvol 50:345-350.
PI 268244	W58	Hordeum vulgare subsp. spontaneum (K. Koch) Thell. POACEAE	1960	Boyer Ahmadi-ye; Iran	30 deg 4 min 0 sec N (30.06666667)	50 deg 50 min E (50.83333333)	585	Spring	A. Dreiseitl and H.E. Bockelman. 2003. Sources of spowdery mildew resistance in a wild barley collection. Genet Res Crop sEvol 50:345-350.
PI 293394	W59	Hordeum vulgare subsp. spontaneum (K. Koch) Thell. POACEAE	1960	Ahal; Turkmenistan	37 deg 43 min 0 sec N (37.71666667)	58 deg 36 min 0 sec E (58.6)	758	Winter	A. Dreiseitl and H.E. Bockelman. 2003. Sources of spowdery mildew resistance in a wild barley collection. Genet Res Crop sEvol 50:345-350.
PI 293395	W60	Hordeum vulgare subsp. spontaneum (K. Koch) Thell. POACEAE	1960	Ahal; Turkmenistan	37 deg 43 min 0 sec N (37.71666667)	58 deg 36 min 0 sec E (58.6)	758	Winter	A. Dreiseitl and H.E. Bockelman. 2003. Sources of spowdery mildew resistance in a wild barley collection. Genet Res Crop sEvol 50:345-350.
PI 293396	W61	Hordeum vulgare subsp. spontaneum (K. Koch) Thell. POACEAE	1962	Ahal; Turkmenistan	37 deg 43 min 0 sec N (37.71666667)	58 deg 36 min 0 sec E (58.6)	758	Spring	A. Dreiseitl and H.E. Bockelman. 2003. Sources of spowdery mildew resistance in a wild barley collection. Genet Res Crop sEvol 50:345-350.
PI 293399	W62	Hordeum vulgare subsp. spontaneum (K. Koch) Thell. POACEAE	1962	Balkan; Turkmenistan	38 deg 26 min N (38.43333333)	56 deg 18 min 0 sec E (56.3)	326	Winter
PI 293400	W63	Hordeum vulgare subsp. spontaneum (K. Koch) Thell. POACEAE	1962	Balkan; Turkmenistan	38 deg 26 min N (38.43333333)	56 deg 18 min 0 sec E (56.3)	326	Winter
PI 293401	W64	Hordeum vulgare subsp. spontaneum (K. Koch) Thell. POACEAE	1960	Balkan; Turkmenistan	38 deg 25 min 0 sec N (38.41666667)	56 deg 41 min E (56.68333333)	728	Winter	A. Dreiseitl and H.E. Bockelman. 2003. Sources of spowdery mildew resistance in a wild barley collection. Genet Res Crop sEvol 50:345-350.
PI 293402	W65	Hordeum vulgare subsp. spontaneum (K. Koch) Thell. POACEAE	1960	Balkan; Turkmenistan	38 deg 25 min 0 sec N (38.41666667)	56 deg 41 min E (56.68333333)	728	Winter	A. Dreiseitl and H.E. Bockelman. 2003. Sources of spowdery mildew resistance in a wild barley collection. Genet Res Crop sEvol 50:345-350.
PI 293403	W66	Hordeum vulgare subsp. spontaneum (K. Koch) Thell. POACEAE	1960	Balkan; Turkmenistan	38 deg 25 min 0 sec N (38.41666667)	56 deg 41 min E (56.68333333)	728	Winter	A. Dreiseitl and H.E. Bockelman. 2003. Sources of spowdery mildew resistance in a wild barley collection. Genet Res Crop sEvol 50:345-350.
PI 293404	W67	Hordeum vulgare subsp. spontaneum (K. Koch) Thell. POACEAE	1960	Balkan; Turkmenistan	38 deg 25 min 0 sec N (38.41666667)	56 deg 41 min E (56.68333333)	728	Winter	A. Dreiseitl and H.E. Bockelman. 2003. Sources of spowdery mildew resistance in a wild barley collection. Genet Res Crop sEvol 50:345-350.
PI 293405	W68	Hordeum vulgare subsp. spontaneum (K. Koch) Thell. POACEAE	1960	Ahal; Turkmenistan	37 deg 42 min 0 sec N (37.7)	58 deg 24 min 0 sec E (58.4)	1163	Facultative	A. Dreiseitl and H.E. Bockelman. 2003. Sources of spowdery mildew resistance in a wild barley collection. Genet Res Crop sEvol 50:345-350.
PI 293406	W69	Hordeum vulgare subsp. spontaneum (K. Koch) Thell. POACEAE	1960	Balkan; Turkmenistan	38 deg 0 min 0 sec N (38)	55 deg 17 min E (55.28333333)	82	Winter	A. Dreiseitl and H.E. Bockelman. 2003. Sources of spowdery mildew resistance in a wild barley collection. Genet Res Crop sEvol 50:345-350.
PI 293407	W70	Hordeum vulgare subsp. spontaneum (K. Koch) Thell. POACEAE	1960	Balkan; Turkmenistan	38 deg 0 min 0 sec N (38)	55 deg 17 min E (55.28333333)	82	Spring	A. Dreiseitl and H.E. Bockelman. 2003. Sources of spowdery mildew resistance in a wild barley collection. Genet Res Crop sEvol 50:345-350.
PI 296836	W71	Hordeum vulgare subsp. spontaneum (K. Koch) Thell. POACEAE		Jerusalem; Israel	31 deg 41 min N (31.68333333)	34 deg 53 min E (34.88333333)	181	Spring	J.G. Moseman. et al. 1981. Genes conditioning resistances of Hordeum spontaneum to Erysiphe graminis f.sp. hordei. Crop Sci s21:229-232.
PI 296841	W72	Hordeum vulgare subsp. spontaneum (K. Koch) Thell. POACEAE		Southern; Israel	31 deg 51 min 0 sec N (31.85)	34 deg 58 min 0 sec E (34.96666667)	167	Spring	A. Dreiseitl and H.E. Bockelman. 2003. Sources of spowdery mildew resistance in a wild barley collection. Genet Res Crop sEvol 50:345-350.
PI 296853	W73	Hordeum vulgare subsp. spontaneum (K. Koch) Thell. POACEAE		Central; Israel	32 deg 16 min 0 sec N (32.26666667)	34 deg 56 min E (34.93333333)	74	Spring	A. Dreiseitl and H.E. Bockelman. 2003. Sources of spowdery mildew resistance in a wild barley collection. Genet Res Crop sEvol 50:345-350.
PI 296857	W74	Hordeum vulgare subsp. spontaneum (K. Koch) Thell. POACEAE		Southern; Israel	31 deg 15 min 0 sec N (31.25)	35 deg 13 min 0 sec E (35.21666667)	580	Spring	A. Dreiseitl and H.E. Bockelman. 2003. Sources of spowdery mildew resistance in a wild barley collection. Genet Res Crop sEvol 50:345-350.
PI 296862	W75	Hordeum vulgare subsp. spontaneum (K. Koch) Thell. POACEAE		Northern; Israel	32 deg 44 min N (32.73333333)	35 deg 33 min 0 sec E (35.55)	121	Spring	A. Dreiseitl and H.E. Bockelman. 2003. Sources of spowdery mildew resistance in a wild barley collection. Genet Res Crop sEvol 50:345-350.
PI 296867	W76	Hordeum vulgare subsp. spontaneum (K. Koch) Thell. POACEAE		Southern; Israel	31 deg 42 min 0 sec N (31.7)	34 deg 46 min 0 sec E (34.76666667)	90	Spring	A. Dreiseitl and H.E. Bockelman. 2003. Sources of spowdery mildew resistance in a wild barley collection. Genet Res Crop sEvol 50:345-350.
PI 296875	W77	Hordeum vulgare subsp. spontaneum (K. Koch) Thell. POACEAE		Central; Israel	32 deg 17 min N (32.28333333)	35 deg 0 min 0 sec E (35)	45	Facultative	A. Dreiseitl and H.E. Bockelman. 2003. Sources of spowdery mildew resistance in a wild barley collection. Genet Res Crop sEvol 50:345-350.
PI 296882	W78	Hordeum vulgare subsp. spontaneum (K. Koch) Thell. POACEAE		Jerusalem; Israel	31 deg 43 min 0 sec N (31.71666667)	34 deg 55 min 0 sec E (34.91666667)	194	Spring	A. Dreiseitl and H.E. Bockelman. 2003. Sources of spowdery mildew resistance in a wild barley collection. Genet Res Crop sEvol 50:345-350.
PI 296885	W79	Hordeum vulgare subsp. spontaneum (K. Koch) Thell. POACEAE		Central; Israel	31 deg 51 min 35 sec N (31.85972222)	34 deg 55 min 21 sec E (34.9225)	226	Spring	A. Dreiseitl and H.E. Bockelman. 2003. Sources of spowdery mildew resistance in a wild barley collection. Genet Res Crop sEvol 50:345-350.
PI 296888	W80	Hordeum vulgare subsp. spontaneum (K. Koch) Thell. POACEAE		Tel Aviv; Israel	32 deg 6 min 7 sec N (32.10194444)	34 deg 46 min 32 sec E (34.77555556)	0	Spring	A. Dreiseitl and H.E. Bockelman. 2003. Sources of spowdery mildew resistance in a wild barley collection. Genet Res Crop sEvol 50:345-350.
PI 296892	W81	Hordeum vulgare subsp. spontaneum (K. Koch) Thell. POACEAE		Northern; Israel	33 deg 4 min 0 sec N (33.06666667)	35 deg 6 min 0 sec E (35.1)	0	Spring	A. Dreiseitl and H.E. Bockelman. 2003. Sources of spowdery mildew resistance in a wild barley collection. Genet Res Crop sEvol 50:345-350.
PI 296906	W82	Hordeum vulgare subsp. spontaneum (K. Koch) Thell. POACEAE		Northern; Israel	32 deg 37 min 12 sec N (32.62)	35 deg 33 min 4 sec E (35.55111111)	-215	Spring	A. Dreiseitl and H.E. Bockelman. 2003. Sources of spowdery mildew resistance in a wild barley collection. Genet Res Crop sEvol 50:345-350.
PI 296909	W83	Hordeum vulgare subsp. spontaneum (K. Koch) Thell. POACEAE		Jerusalem; Israel	31 deg 48 min 0 sec N (31.8)	35 deg 1 min 0 sec E (35.01666667)	331	Spring	A. Dreiseitl and H.E. Bockelman. 2003. Sources of spowdery mildew resistance in a wild barley collection. Genet Res Crop sEvol 50:345-350.
PI 296913	W84	Hordeum vulgare subsp. spontaneum (K. Koch) Thell. POACEAE		Northern; Israel	32 deg 36 min 0 sec N (32.6)	35 deg 31 min 0 sec E (35.51666667)	209	Spring	A. Dreiseitl and H.E. Bockelman. 2003. Sources of spowdery mildew resistance in a wild barley collection. Genet Res Crop sEvol 50:345-350.
PI 296922	W86	Hordeum vulgare subsp. spontaneum (K. Koch) Thell. POACEAE		Southern; Israel	31 deg 51 min 0 sec N (31.85)	34 deg 58 min 0 sec E (34.96666667)	167	Spring	A. Dreiseitl and H.E. Bockelman. 2003. Sources of spowdery mildew resistance in a wild barley collection. Genet Res Crop sEvol 50:345-350.
PI 296928	W87	Hordeum vulgare subsp. spontaneum (K. Koch) Thell. POACEAE		Northern; Israel	32 deg 42 min 0 sec N (32.7)	35 deg 33 min 0 sec E (35.55)	-92	Spring	A. Dreiseitl and H.E. Bockelman. 2003. Sources of spowdery mildew resistance in a wild barley collection. Genet Res Crop sEvol 50:345-350.
PI 296947	W89	Hordeum vulgare subsp. spontaneum (K. Koch) Thell. POACEAE		Jerusalem; Israel	31 deg 46 min 0 sec N (31.76666667)	35 deg 0 min 0 sec E (35)	263	Spring	A. Dreiseitl and H.E. Bockelman. 2003. Sources of spowdery mildew resistance in a wild barley collection. Genet Res Crop sEvol 50:345-350.
PI 354946	W90	Hordeum vulgare subsp. spontaneum (K. Koch) Thell. POACEAE		Northern; Israel	33 deg 5 min N (33.08333333)	35 deg 10 min 0 sec E (35.16666667)	175	Facultative
PI 366430	W91	Hordeum vulgare subsp. spontaneum (K. Koch) Thell. POACEAE	26-Aug-1965	Herat; Afghanistan	34 deg 39 min 0 sec N (34.65)	62 deg 6 smin 0 sec E (62.1)	1494	Spring
PI 366431	W92	Hordeum vulgare subsp. spontaneum (K. Koch) Thell. POACEAE	29-Aug-1965	Farah; Afghanistan	32 deg 37 min 0 sec N (32.61666667)	62 deg 55 min 0 sec E (62.91666667)	1128	Spring	A. Dreiseitl and H.E. Bockelman. 2003. Sources of spowdery mildew resistance in a wild barley collection. Genet Res Crop sEvol 50:345-350.
PI 366446	W93	Hordeum vulgare subsp. spontaneum (K. Koch) Thell. POACEAE	08-Sep-1965	Herat; Afghanistan	34 deg 30 min 0 sec N (34.5)	63 deg 11 min E (63.18333333)	1707	Spring	A. Dreiseitl and H.E. Bockelman. 2003. Sources of spowdery mildew resistance in a wild barley collection. Genet Res Crop sEvol 50:345-350.
PI 391070	W94	Hordeum vulgare subsp. spontaneum (K. Koch) Thell. POACEAE		Northern; Israel	33 deg 1 min 42 ssec N (33.02833333)	35 deg 23 min 41 sec E (35.39472222)	897	Facultative
PI 391074	W95	Hordeum vulgare subsp. spontaneum (K. Koch) Thell. POACEAE		Northern; Israel	32 deg 56 min N (32.93333333)	35 deg 26 min E (35.43333333)	445	Facultative	A. Dreiseitl and H.E. Bockelman. 2003. Sources of spowdery mildew resistance in a wild barley collection. Genet Res Crop sEvol 50:345-350.
PI 391079	W96	Hordeum vulgare subsp. spontaneum (K. Koch) Thell. POACEAE		Northern; Israel	32 deg 57 smin 30 sec N (32.95833333)	35 deg 27 min 30 sec E (35.45833333)	768	Spring
PI 391083	W97	Hordeum vulgare subsp. spontaneum (K. Koch) Thell. POACEAE		Northern; Israel	32 deg 58 min 0 sec N (32.96666667)	35 deg 29 min 40 sec E (35.49444444)	595	Facultative	A. Dreiseitl and H.E. Bockelman. 2003. Sources of spowdery mildew resistance in a wild barley collection. Genet Res Crop sEvol 50:345-350.
PI 391090	W98	Hordeum vulgare subsp. spontaneum (K. Koch) Thell. POACEAE		Haifa; Israel	32 deg 43 min 0 sec N (32.71666667)	35 deg 3 min 46 sec E (35.06277778)	420	Spring	A. Dreiseitl and H.E. Bockelman. 2003. Sources of spowdery mildew resistance in a wild barley collection. Genet Res Crop sEvol 50:345-350.
PI 391094	W99	Hordeum vulgare subsp. spontaneum (K. Koch) Thell. POACEAE		Northern; Israel	32 sdeg 40 min 50 sec N (32.68055556)	35 deg 9 min 6 secs E (35.15166667)	59	Winter	A. Dreiseitl and H.E. Bockelman. 2003. Sources of spowdery mildew resistance in a wild barley collection. Genet Res Crop sEvol 50:345-350.
PI 391098	W100	Hordeum vulgare subsp. spontaneum (K. Koch) Thell. POACEAE		Central; Israel	32 deg 13 min 0 sec N (32.21666667)	34 deg 49 min 0 sec E (34.81666667)	31	Facultative	A. Dreiseitl and H.E. Bockelman. 2003. Sources of spowdery mildew resistance in a wild barley collection. Genet Res Crop sEvol 50:345-350.
PI 391104	W101	Hordeum vulgare subsp. spontaneum (K. Koch) Thell. POACEAE		Tel Aviv; Israel	32 deg 7 min 0 sec N (32.11666667)	34 deg 47 min E (34.78333333)	10	Facultative	A. Dreiseitl and H.E. Bockelman. 2003. Sources of spowdery mildew resistance in a wild barley collection. Genet Res Crop sEvol 50:345-350.
PI 401366	W102	Hordeum vulgare subsp. spontaneum (K. Koch) Thell. POACEAE	1972	Fars; Iran	29 deg 43 min 0 sec N (29.71666667)	51 deg 47 min E (51.78333333)	1277	Spring	A. Dreiseitl and H.E. Bockelman. 2003. Sources of spowdery mildew resistance in a wild barley collection. Genet Res Crop sEvol 50:345-350.
PI 401367	W103	Hordeum vulgare subsp. spontaneum (K. Koch) Thell. POACEAE	1972	Khuzestan; Iran	30 deg 21 min 33 sec N (30.35916667)	50 deg 47 min 33 sec E (50.7925)	727	Spring	A. Dreiseitl and H.E. Bockelman. 2003. Sources of spowdery mildew resistance in a wild barley collection. Genet Res Crop sEvol 50:345-350.
PI 401368	W104	Hordeum vulgare subsp. spontaneum (K. Koch) Thell. POACEAE	1972	Lorestan; Iran	33 deg 14 min N (33.23333333)	48 deg 34 min 0 sec E (48.56666667)	1645	Spring	A. Dreiseitl and H.E. Bockelman. 2003. Sources of spowdery mildew resistance in a wild barley collection. Genet Res Crop sEvol 50:345-350.
PI 401369	W105	Hordeum vulgare subsp. spontaneum (K. Koch) Thell. POACEAE	1972	Lorestan; Iran	33 deg 49 min 0 sec N (33.81666667)	48 deg 11 min E (48.18333333)	1900	Spring	A. Dreiseitl and H.E. Bockelman. 2003. Sources of spowdery mildew resistance in a wild barley collection. Genet Res Crop sEvol 50:345-350.
PI 401370	W106	Hordeum vulgare subsp. spontaneum (K. Koch) Thell. POACEAE	1972	Khorasan; Iran	35 deg 59 min N (35.98333333)	59 deg 29 mins E (59.48333333)	1400	Spring	A. Dreiseitl and H.E. Bockelman. 2003. Sources of spowdery mildew resistance in a wild barley collection. Genet Res Crop sEvol 50:345-350.
PI 401371	W107	Hordeum vulgare subsp. spontaneum (K. Koch) Thell. POACEAE	1972	Bakhtaran; Iran	34 deg 37 min 0 sec N (34.61666667)	46 deg 57 min 0 sec E (46.95)	1600	Spring	A. Dreiseitl and H.E. Bockelman. 2003. Sources of spowdery mildew resistance in a wild barley collection. Genet Res Crop sEvol 50:345-350.
PI 420910	W108	Hordeum vulgare subsp. spontaneum (K. Koch) Thell. POACEAE		Jordan	31 deg 58 min 0 sec N (31.96666667)	35 deg 56 min E (35.93333333)	837	Spring	A. Dreiseitl and H.E. Bockelman. 2003. Sources of spowdery mildew resistance in a wild barley collection. Genet Res Crop sEvol 50:345-350.
PI 420911	W109	Hordeum vulgare subsp. spontaneum (K. Koch) Thell. POACEAE		Jordan	32 deg 5 min N (32.08333333)	35 deg 43 min 0 sec E (35.71666667)	1075	Spring	A. Dreiseitl and H.E. Bockelman. 2003. Sources of spowdery mildew resistance in a wild barley collection. Genet Res Crop sEvol 50:345-350.
PI 466256	W111	Hordeum vulgare subsp. spontaneum (K. Koch) Thell. POACEAE		Nabatiye; Lebanon	33 deg 25 min 0 sec N (33.41666667)	35 deg 52 min 0 sec E (35.86666667)	2655	Winter	J.G. Moseman. et al. 1983. Resistance of Hordeum sspontaneum collected in Israel to infection with Erysiphe graminis shordei. Crop Sci 23:1115-1119.
PI 466257	W112	Hordeum vulgare subsp. spontaneum (K. Koch) Thell. POACEAE		Nabatiye; Lebanon	33 deg 25 min 0 sec N (33.41666667)	35 deg 52 min 0 sec E (35.86666667)	2655	Winter	J.G. Moseman. et al. 1983. Resistance of Hordeum sspontaneum collected in Israel to infection with Erysiphe graminis shordei. Crop Sci 23:1115-1119.
PI 466259	W113	Hordeum vulgare subsp. spontaneum (K. Koch) Thell. POACEAE		Nabatiye; Lebanon	33 deg 25 min 0 sec N (33.41666667)	35 deg 52 min 0 sec E (35.86666667)	2655	Winter	J.G. Moseman. et al. 1983. Resistance of Hordeum sspontaneum collected in Israel to infection with Erysiphe graminis shordei. Crop Sci 23:1115-1119.
PI 466260	W114	Hordeum vulgare subsp. spontaneum (K. Koch) Thell. POACEAE		Nabatiye; Lebanon	33 deg 25 min 0 sec N (33.41666667)	35 deg 52 min 0 sec E (35.86666667)	2655	Winter	J.G. Moseman. et al. 1983. Resistance of Hordeum sspontaneum collected in Israel to infection with Erysiphe graminis shordei. Crop Sci 23:1115-1119.
PI 466262	W116	Hordeum vulgare subsp. spontaneum (K. Koch) Thell. POACEAE		Nabatiye; Lebanon	33 deg 25 min 0 sec N (33.41666667)	35 deg 52 min 0 sec E (35.86666667)	2655	Winter	J.G. Moseman. et al. 1983. Resistance of Hordeum sspontaneum collected in Israel to infection with Erysiphe graminis shordei. Crop Sci 23:1115-1119.
PI 466264	W117	Hordeum vulgare subsp. spontaneum (K. Koch) Thell. POACEAE		Nabatiye; Lebanon	33 deg 25 min 0 sec N (33.41666667)	35 deg 52 min 0 sec E (35.86666667)	2655	Winter	J.G. Moseman. et al. 1983. Resistance of Hordeum sspontaneum collected in Israel to infection with Erysiphe graminis shordei. Crop Sci 23:1115-1119.
PI 466265	W118	Hordeum vulgare subsp. spontaneum (K. Koch) Thell. POACEAE		Nabatiye; Lebanon	33 deg 25 min 0 sec N (33.41666667)	35 deg 52 min 0 sec E (35.86666667)	2655	Winter	J.G. Moseman. et al. 1983. Resistance of Hordeum sspontaneum collected in Israel to infection with Erysiphe graminis shordei. Crop Sci 23:1115-1119.
PI 466267	W119	Hordeum vulgare subsp. spontaneum (K. Koch) Thell. POACEAE		Nabatiye; Lebanon	33 deg 25 min 0 sec N (33.41666667)	35 deg 52 min 0 sec E (35.86666667)	2655	Winter	J.G. Moseman. et al. 1983. Resistance of Hordeum sspontaneum collected in Israel to infection with Erysiphe graminis shordei. Crop Sci 23:1115-1119.
PI 466269	W120	Hordeum vulgare subsp. spontaneum (K. Koch) Thell. POACEAE		Nabatiye; Lebanon	33 deg 25 min 0 sec N (33.41666667)	35 deg 52 min 0 sec E (35.86666667)	2655	Winter	J.G. Moseman. et al. 1983. Resistance of Hordeum sspontaneum collected in Israel to infection with Erysiphe graminis shordei. Crop Sci 23:1115-1119.
PI 466270	W121	Hordeum vulgare subsp. spontaneum (K. Koch) Thell. POACEAE		Nabatiye; Lebanon	33 deg 25 min 0 sec N (33.41666667)	35 deg 52 min 0 sec E (35.86666667)	2655	Winter	J.G. Moseman. et al. 1983. Resistance of Hordeum sspontaneum collected in Israel to infection with Erysiphe graminis shordei. Crop Sci 23:1115-1119.
PI 466275	W122	Hordeum vulgare subsp. spontaneum (K. Koch) Thell. POACEAE		Haifa; Israel	32 deg 24 min 0 sec N (32.4)	35 deg 0 min 0 sec E (35)	38	Facultative	J.G. Moseman. et al. 1983. Resistance of Hordeum sspontaneum collected in Israel to infection with Erysiphe graminis shordei. Crop Sci 23:1115-1119.
PI 466276	W123	Hordeum vulgare subsp. spontaneum (K. Koch) Thell. POACEAE		Haifa; Israel	32 deg 24 min 0 sec N (32.4)	35 deg 0 min 0 sec E (35)	38	Facultative	J.G. Moseman. et al. 1983. Resistance of Hordeum sspontaneum collected in Israel to infection with Erysiphe graminis shordei. Crop Sci 23:1115-1119.
PI 466281	W124	Hordeum vulgare subsp. spontaneum (K. Koch) Thell. POACEAE		Central; Israel	31 deg 53 min N (31.88333333)	34 deg 55 min 0 sec E (34.91666667)	107	Spring	J.G. Moseman. et al. 1983. Resistance of Hordeum sspontaneum collected in Israel to infection with Erysiphe graminis shordei. Crop Sci 23:1115-1119.
PI 466284	W125	Hordeum vulgare subsp. spontaneum (K. Koch) Thell. POACEAE		Central; Israel	31 deg 53 min N (31.88333333)	34 deg 55 min 0 sec E (34.91666667)	107	Spring	J.G. Moseman. et al. 1983. Resistance of Hordeum sspontaneum collected in Israel to infection with Erysiphe graminis shordei. Crop Sci 23:1115-1119.
PI 466287	W126	Hordeum vulgare subsp. spontaneum (K. Koch) Thell. POACEAE		Central; Israel	31 deg 53 min N (31.88333333)	34 deg 55 min 0 sec E (34.91666667)	107	Spring	J.G. Moseman. et al. 1983. Resistance of Hordeum sspontaneum collected in Israel to infection with Erysiphe graminis shordei. Crop Sci 23:1115-1119.
PI 466293	W127	Hordeum vulgare subsp. spontaneum (K. Koch) Thell. POACEAE		Central; Israel	31 deg 53 min N (31.88333333)	34 deg 55 min 0 sec E (34.91666667)	107	Spring	J.G. Moseman. et al. 1983. Resistance of Hordeum sspontaneum collected in Israel to infection with Erysiphe graminis shordei. Crop Sci 23:1115-1119.
PI 466298	W128	Hordeum vulgare subsp. spontaneum (K. Koch) Thell. POACEAE		Central; Israel	31 deg 53 min N (31.88333333)	34 deg 55 min 0 sec E (34.91666667)	107	Spring	J.G. Moseman. et al. 1983. Resistance of Hordeum sspontaneum collected in Israel to infection with Erysiphe graminis shordei. Crop Sci 23:1115-1119.
PI 466303	W129	Hordeum vulgare subsp. spontaneum (K. Koch) Thell. POACEAE		Central; Israel	31 deg 53 min N (31.88333333)	34 deg 55 min 0 sec E (34.91666667)	107	Spring	J.G. Moseman. et al. 1983. Resistance of Hordeum sspontaneum collected in Israel to infection with Erysiphe graminis shordei. Crop Sci 23:1115-1119.
PI 466305	W130	Hordeum vulgare subsp. spontaneum (K. Koch) Thell. POACEAE		Southern; Israel	31 deg 4 min 0 sec N (31.06666667)	34 deg 51 min 0 sec E (34.85)	368	Spring	J.G. Moseman. et al. 1983. Resistance of Hordeum sspontaneum collected in Israel to infection with Erysiphe graminis shordei. Crop Sci 23:1115-1119.
PI 466312	W131	Hordeum vulgare subsp. spontaneum (K. Koch) Thell. POACEAE		Southern; Israel	31 deg 4 min 0 sec N (31.06666667)	34 deg 51 min 0 sec E (34.85)	368	Spring	J.G. Moseman. et al. 1983. Resistance of Hordeum sspontaneum collected in Israel to infection with Erysiphe graminis shordei. Crop Sci 23:1115-1119.
PI 466320	W132	Hordeum vulgare subsp. spontaneum (K. Koch) Thell. POACEAE		Haifa; Israel	32 deg 41 min N (32.68333333)	34 deg 56 min E (34.93333333)	5	Spring	J.G. Moseman. et al. 1983. Resistance of Hordeum sspontaneum collected in Israel to infection with Erysiphe graminis shordei. Crop Sci 23:1115-1119.
PI 466324	W133	Hordeum vulgare subsp. spontaneum (K. Koch) Thell. POACEAE		Haifa; Israel	32 deg 41 min N (32.68333333)	34 deg 56 min E (34.93333333)	5	Spring	J.G. Moseman. et al. 1983. Resistance of Hordeum sspontaneum collected in Israel to infection with Erysiphe graminis shordei. Crop Sci 23:1115-1119.
PI 466331	W134	Hordeum vulgare subsp. spontaneum (K. Koch) Thell. POACEAE		Haifa; Israel	32 deg 41 min N (32.68333333)	34 deg 56 min E (34.93333333)	5	Spring	J.G. Moseman. et al. 1983. Resistance of Hordeum sspontaneum collected in Israel to infection with Erysiphe graminis shordei. Crop Sci 23:1115-1119.
PI 466340	W135	Hordeum vulgare subsp. spontaneum (K. Koch) Thell. POACEAE		Haifa; Israel	32 deg 41 min N (32.68333333)	34 deg 56 min E (34.93333333)	5	Spring	J.G. Moseman. et al. 1983. Resistance of Hordeum sspontaneum collected in Israel to infection with Erysiphe graminis shordei. Crop Sci 23:1115-1119.
PI 466353	W137	Hordeum vulgare subsp. spontaneum (K. Koch) Thell. POACEAE		Southern; Israel	31 deg 40 min 0 sec N (31.66666667)	34 deg 35 min E (34.58333333)	33	Spring	J.G. Moseman. et al. 1983. Resistance of Hordeum sspontaneum collected in Israel to infection with Erysiphe graminis shordei. Crop Sci 23:1115-1119.
PI 466364	W138	Hordeum vulgare subsp. spontaneum (K. Koch) Thell. POACEAE		Southern; Israel	31 deg 40 min 0 sec N (31.66666667)	34 deg 35 min E (34.58333333)	33	Spring	J.G. Moseman. et al. 1983. Resistance of Hordeum sspontaneum collected in Israel to infection with Erysiphe graminis shordei. Crop Sci 23:1115-1119.
PI 466372	W139	Hordeum vulgare subsp. spontaneum (K. Koch) Thell. POACEAE		Southern; Israel	31 deg 40 min 0 sec N (31.66666667)	34 deg 35 min E (34.58333333)	33	Spring	J.G. Moseman. et al. 1983. Resistance of Hordeum sspontaneum collected in Israel to infection with Erysiphe graminis shordei. Crop Sci 23:1115-1119.
PI 466378	W140	Hordeum vulgare subsp. spontaneum (K. Koch) Thell. POACEAE		West Bank; Israel	31 deg 52 min 0 sec N (31.86666667)	35 deg 27 min 0 sec E (35.45)	-233	Spring	J.G. Moseman. et al. 1983. Resistance of Hordeum sspontaneum collected in Israel to infection with Erysiphe graminis shordei. Crop Sci 23:1115-1119.
PI 466386	W141	Hordeum vulgare subsp. spontaneum (K. Koch) Thell. POACEAE		West Bank; Israel	31 deg 52 min 0 sec N (31.86666667)	35 deg 27 min 0 sec E (35.45)	-233	Spring	J.G. Moseman. et al. 1983. Resistance of Hordeum sspontaneum collected in Israel to infection with Erysiphe graminis shordei. Crop Sci 23:1115-1119.
PI 466397	W143	Hordeum vulgare subsp. spontaneum (K. Koch) Thell. POACEAE		Northern; Israel	32 deg 52 min 0 sec N (32.86666667)	35 deg 32 min E (35.53333333)	-203	Spring	J.G. Moseman. et al. 1983. Resistance of Hordeum sspontaneum collected in Israel to infection with Erysiphe graminis shordei. Crop Sci 23:1115-1119.
PI 466405	W144	Hordeum vulgare subsp. spontaneum (K. Koch) Thell. POACEAE		Northern; Israel	32 deg 52 min 0 sec N (32.86666667)	35 deg 32 min E (35.53333333)	-203	Spring	J.G. Moseman. et al. 1983. Resistance of Hordeum sspontaneum collected in Israel to infection with Erysiphe graminis shordei. Crop Sci 23:1115-1119.
PI 466412	W145	Hordeum vulgare subsp. spontaneum (K. Koch) Thell. POACEAE		Northern; Israel	32 deg 52 min 0 sec N (32.86666667)	35 deg 32 min E (35.53333333)	-203	Spring	J.G. Moseman. et al. 1983. Resistance of Hordeum sspontaneum collected in Israel to infection with Erysiphe graminis shordei. Crop Sci 23:1115-1119.
PI 466420	W146	Hordeum vulgare subsp. spontaneum (K. Koch) Thell. POACEAE		Northern; Israel	32 deg 52 min 0 sec N (32.86666667)	35 deg 32 min E (35.53333333)	-203	Spring	J.G. Moseman. et al. 1983. Resistance of Hordeum sspontaneum collected in Israel to infection with Erysiphe graminis shordei. Crop Sci 23:1115-1119.
PI 466438	W148	Hordeum vulgare subsp. spontaneum (K. Koch) Thell. POACEAE		West Bank; Israel	32 deg 21 min 0 sec N (32.35)	35 deg 31 min 0 sec E (35.51666667)	-184	Spring	J.G. Moseman. et al. 1983. Resistance of Hordeum sspontaneum collected in Israel to infection with Erysiphe graminis shordei. Crop Sci 23:1115-1119.
PI 466443	W149	Hordeum vulgare subsp. spontaneum (K. Koch) Thell. POACEAE		West Bank; Israel	32 deg 21 min 0 sec N (32.35)	35 deg 31 min 0 sec E (35.51666667)	-184	Spring	J.G. Moseman. et al. 1983. Resistance of Hordeum sspontaneum collected in Israel to infection with Erysiphe graminis shordei. Crop Sci 23:1115-1119.
PI 466456	W150	Hordeum vulgare subsp. spontaneum (K. Koch) Thell. POACEAE		Northern; Israel	32 deg 58 min 0 sec N (32.96666667)	35 deg 32 min E (35.53333333)	549	Spring	J.G. Moseman. et al. 1983. Resistance of Hordeum sspontaneum collected in Israel to infection with Erysiphe graminis shordei. Crop Sci 23:1115-1119.
PI 466461	W151	Hordeum vulgare subsp. spontaneum (K. Koch) Thell. POACEAE		Northern; Israel	32 deg 58 min 0 sec N (32.96666667)	35 deg 32 min E (35.53333333)	549	Spring	J.G. Moseman. et al. 1983. Resistance of Hordeum sspontaneum collected in Israel to infection with Erysiphe graminis shordei. Crop Sci 23:1115-1119.
PI 466471	W152	Hordeum vulgare subsp. spontaneum (K. Koch) Thell. POACEAE		Northern; Israel	33 deg 1 min 0 sec N (33.01666667)	35 deg 37 min 0 sec E (35.61666667)	127	Spring	J.G. Moseman. et al. 1983. Resistance of Hordeum sspontaneum collected in Israel to infection with Erysiphe graminis shordei. Crop Sci 23:1115-1119.
PI 466475	W153	Hordeum vulgare subsp. spontaneum (K. Koch) Thell. POACEAE		Northern; Israel	33 deg 1 min 0 sec N (33.01666667)	35 deg 37 min 0 sec E (35.61666667)	127	Spring	J.G. Moseman. et al. 1983. Resistance of Hordeum sspontaneum collected in Israel to infection with Erysiphe graminis shordei. Crop Sci 23:1115-1119.
PI 466483	W154	Hordeum vulgare subsp. spontaneum (K. Koch) Thell. POACEAE		Northern; Israel	33 deg 1 min 0 sec N (33.01666667)	35 deg 37 min 0 sec E (35.61666667)	127	Spring	J.G. Moseman. et al. 1983. Resistance of Hordeum sspontaneum collected in Israel to infection with Erysiphe graminis shordei. Crop Sci 23:1115-1119.
PI 651248	W179	Hordeum vulgare subsp. spontaneum (K. Koch) Thell. POACEAE	13-Jun-2002	Turkmenistan	35 deg 47 min 11 sec N (35.78638889)	61 deg 27 min 46 sec E (61.46277778)	756	Facultative
PI 662052	W180	Hordeum vulgare subsp. spontaneum (K. Koch) Thell. POACEAE	18-Jul-2004	Tajikistan	37 deg 56 min 26 ssec N (37.94055556)	69 deg 34 min 31 sec E (69.57527778)s	630	Facultative
PI 662054	W181	Hordeum vulgare subsp. spontaneum (K. Koch) Thell. POACEAE	28-May-2002	Turkmenistan	38 deg 27 min 7 sec N (38.45194444)	56 deg 32 min 24 sec E (56.54)	490	Winter
PI 662057	W182	Hordeum vulgare subsp. spontaneum (K. Koch) Thell. POACEAE	29-May-2002	Turkmenistan	38 deg 25 min 18 sec N (38.42166667)	56 deg 27 min 39 sec E (56.46083333)	450	Winter
PI 662059	W183	Hordeum vulgare subsp. spontaneum (K. Koch) Thell. POACEAE	29-May-2002	Turkmenistan	38 deg 24 min 43 sec N (38.41194444)	56 deg 29 min 39 sec E (56.49416667)	477	Winter
PI 662061	W184	Hordeum vulgare subsp. spontaneum (K. Koch) Thell. POACEAE	29-May-2002	Turkmenistan	38 deg 22 min 18 sec N (38.37166667)	56 deg 34 min 39 sec E (56.5775)	882	Winter-Spring
PI 662071	W185	Hordeum vulgare subsp. spontaneum (K. Koch) Thell. POACEAE	03-Jun-2002	Turkmenistan	38 deg 19 min 15 sec N (38.32083333)	55 deg 52 min 34 sec E (55.87611111)	170	Winter
PI 662073	W186	Hordeum vulgare subsp. spontaneum (K. Koch) Thell. POACEAE	04-Jun-2002	Turkmenistan	38 deg 17 min 18 sec N (38.28833333)	56 deg 17 min 5 sec E (56.28472222)	823	Winter
PI 662074	W187	Hordeum vulgare subsp. spontaneum (K. Koch) Thell. POACEAE	04-Jun-2002	Turkmenistan	38 deg 16 min 15 sec N (38.27083333)	56 deg 18 min 26 sec E (56.30722222)	1083	Winter
PI 662075	W188	Hordeum vulgare subsp. spontaneum (K. Koch) Thell. POACEAE	05-Jun-2002	Turkmenistan	38 deg 31 min 9 sec N (38.51916667)	56 deg 23 min 28 sec E (56.39111111)	934	Winter
PI 662077	W189	Hordeum vulgare subsp. spontaneum (K. Koch) Thell. POACEAE	06-Jun-2002	Turkmenistan	38 deg 38 min 21 sec N (38.63916667)	56 deg 42 min 13 sec E (56.70361111)	884	Winter
PI 662080	W190	Hordeum vulgare subsp. spontaneum (K. Koch) Thell. POACEAE	21-Jun-2006	Khujand; Tajikistan	39s deg 48 min 4 sec N (39.80111111)	68 deg 53 min 35 sec E (68.89305556)	1373	Spring
PI 662109	W191	Hordeum vulgare subsp. spontaneum (K. Koch) Thell. POACEAE	28-Jun-2006	Khujand; Tajikistan	40 deg 7 min 30 sec N (40.125)	69 deg 13 min 57 sec E (69.2325)	479	Spring
PI 662136	W193	Hordeum vulgare subsp. spontaneum (K. Koch) Thell. POACEAE	02-Jun-2005	Urfa; Turkey	37 deg 13 min 26 sec N (37.22388889)	39 deg 28 min 4 sec E (39.46777778)	500	Winter-Facultative
PI 662137	W194	Hordeum vulgare subsp. spontaneum (K. Koch) Thell. POACEAE	02-Jun-2005	Urfa; Turkey	37 deg 2s min 5 sec N (37.03472222)	39 deg 57 min 16 sec E (39.95444444)	450	Spring
PI 662139	W195	Hordeum vulgare subsp. spontaneum (K. Koch) Thell. POACEAE	03-Jun-2005	Urfa; Turkey	36 deg 49 min 43 sec N (36.82861111)	39 deg 54 min 38 sec E (39.91055556)	390	Spring
PI 662140	W196	Hordeum vulgare subsp. spontaneum (K. Koch) Thell. POACEAE	03-Jun-2005	Urfa; Turkey	36 deg 49 min 42 sec N (36.82833333)	39 deg 45 min 44 sec E (39.76222222)	450	Spring
PI 662141	W197	Hordeum vulgare subsp. spontaneum (K. Koch) Thell. POACEAE	03-Jun-2005	Urfa; Turkey	36 deg 52 mins 39 sec N (36.8775)	39 deg 39 min 30 sec E (39.65833333)	450	Spring
PI 662142	W198	Hordeum vulgare subsp. spontaneum (K. Koch) Thell. POACEAE	03-Jun-2005	Urfa; Turkey	36 deg 53 smin 22 sec N (36.88944444)	39 deg 37 min 50 sec E (39.63055556)	480	Spring
PI 662143	W199	Hordeum vulgare subsp. spontaneum (K. Koch) Thell. POACEAE	03-Jun-2005	Urfa; Turkey	36 deg 49 min 13 sec N (36.82027778)	39 deg 57 min 15 sec E (39.95416667)	390	Spring
PI 662146	W200	Hordeum vulgare subsp. spontaneum (K. Koch) Thell. POACEAE	03-Jun-2005	Urfa; Turkey	36 deg 54 min 54 sec N (36.915)	40 deg 1 min 38 sec E (40.02722222)	390	Winter-Facultative
PI 662147	W201	Hordeum vulgare subsp. spontaneum (K. Koch) Thell. POACEAE	04-Jun-2005	Urfa; Turkey	37 deg 3 min 57 sec N (37.06583333)	39 deg 53 min 28 sec E (39.89111111)	480	Spring
PI 662150	W202	Hordeum vulgare subsp. spontaneum (K. Koch) Thell. POACEAE	04-Jun-2005	Mardin; Turkey	37 deg 9 min 3 sec N (37.15083333)	40 deg 50 min 19 sec E (40.83861111)	510	Spring
PI 662152	W203	Hordeum vulgare subsp. spontaneum (K. Koch) Thell. POACEAE	04-Jun-2005	Mardin; Turkey	37 deg 8 min 9 sec N (37.13583333)	41 deg 14 min 26 sec E (41.24055556)	540	Facultative
PI 662154	W204	Hordeum vulgare subsp. spontaneum (K. Koch) Thell. POACEAE	04-Jun-2005	Mardin; Turkey	37 deg 11 min 26 sec N (37.19055556)	41 deg 17 min 26 sec E (41.29055556)	570	Winter
PI 662156	W205	Hordeum vulgare subsp. spontaneum (K. Koch) Thell. POACEAE	04-Jun-2005	Mardin; Turkey	37 deg 16 min 36 sec N (37.27666667)	41 deg 21 min 33 sec E (41.35916667)	930	Facultative
PI 662157	W206	Hordeum vulgare subsp. spontaneum (K. Koch) Thell. POACEAE	04-Jun-2005	Mardin; Turkey	37 deg 24 min 49 sec N (37.41361111)	41 deg 22 min 45 sec E (41.37916667)	930	Facultative
PI 662159	W207	Hordeum vulgare subsp. spontaneum (K. Koch) Thell. POACEAE	05-Jun-2005	Mardin; Turkey	37 deg 14 smin 21 sec N (37.23916667)	40 deg 40 min 52 sec E (40.68111111)	540	Facultative
PI 662161	W208	Hordeum vulgare subsp. spontaneum (K. Koch) Thell. POACEAE	05-Jun-2005	Mardin; Turkey	37 deg 16 min 45 sec N (37.27916667)	40 deg 44 min 27 sec E (40.74083333)	630	Spring
PI 662162	W209	Hordeum vulgare subsp. spontaneum (K. Koch) Thell. POACEAE	05-Jun-2005	Mardin; Turkey	37 degs 18 min 27 sec N (37.3075)	40 deg 42 min 37 sec E (40.71027778)	750	Winter-Spring
PI 662163	W210	Hordeum vulgare subsp. spontaneum (K. Koch) Thell. POACEAE	05-Jun-2005	Mardin; Turkey	37 deg 20 min 20 sec N (37.33888889)	40 deg 41 min 12 sec E (40.68666667)	900	Winter
PI 662165	W211	Hordeum vulgare subsp. spontaneum (K. Koch) Thell. POACEAE	05-Jun-2005	Mardin; Turkey	37 deg 26 min 39 sec N (37.44416667)	40 deg 38 min 25 sec E (40.64027778)	990	Winter
PI 662167	W212	Hordeum vulgare subsp. spontaneum (K. Koch) Thell. POACEAE	05-Jun-2005	Diyarbakir; Turkey	37 deg 40 min 1 sec N (37.66694444)	40 deg 28 min 3 sec E (40.4675)	720	Spring
PI 662168	W213	Hordeum vulgare subsp. spontaneum (K. Koch) Thell. POACEAE	05-Jun-2005	Diyarbakir; Turkey	37 deg 49 min 50 sec N (37.83055556)	40 deg 17 min 8 sec E (40.28555556)	570	Winter
PI 662170	W214	Hordeum vulgare subsp. spontaneum (K. Koch) Thell. POACEAE	06-Jun-2005	Diyarbakir; Turkey	37 deg 48 min 22 sec N (37.80611111)	40 deg 23 min 53 sec E (40.39805556)	570	Winter
PI 662172	W215	Hordeum vulgare subsp. spontaneum (K. Koch) Thell. POACEAE	06-Jun-2005	Diyarbakir; Turkey	37 deg 52 min 31 sec N (37.87527778)	40 deg 56 min 33 sec E (40.9425)	570	Facultative
PI 662174	W216	Hordeum vulgare subsp. spontaneum (K. Koch) Thell. POACEAE	06-Jun-2005	Diyarbakir; Turkey	38 deg 5 min 21 sec N (38.08916667)	40 deg 57 min 34 sec E (40.95944444)	780	Winter
PI 662175	W217	Hordeum vulgare subsp. spontaneum (K. Koch) Thell. POACEAE	06-Jun-2005	Diyarbakir; Turkey	37 deg 56 min 36 sec N (37.94333333)	40 deg 15 min 23 sec E (40.25638889)	660	Winter
PI 662177	W218	Hordeum vulgare subsp. spontaneum (K. Koch) Thell. POACEAE	07-Jun-2005	Diyarbakir; Turkey	37 deg 51 min 19 sec N (37.85527778)	39 deg 48 min 59 sec E (39.81638889)	1140	Winter
PI 662178	W219	Hordeum vulgare subsp. spontaneum (K. Koch) Thell. POACEAE	07-Jun-2005	Urfa; Turkey	37 deg 47 min 8 sec N (37.78555556)	39 deg 45 min 28 sec E (39.75777778)	1260	Winter
PI 662181	W220	Hordeum vulgare subsp. spontaneum (K. Koch) Thell. POACEAE	07-Jun-2005	Urfa; Turkey	37 deg s 44 min 46 sec N (37.74611111)	39 deg 39 min 41 sec E (39.66138889)	1170	Winter-Facultative
PI 662182	W221	Hordeum vulgare subsp. spontaneum (K. Koch) Thell. POACEAE	07-Jun-2005	Urfa; Turkey	37 deg 43 min 7 sec N (37.71861111)	39 deg 35 min 11 sec E (39.58638889)	1050	Winter
PI 662183	W222	Hordeum vulgare subsp. spontaneum (K. Koch) Thell. POACEAE	07-Jun-2005	Urfa; Turkey	37 deg 43 min 5 sec N (37.71805556)	39 deg 19 min 37 sec E (39.32694444)	720	Winter
PI 662184	W223	Hordeum vulgare subsp. spontaneum (K. Koch) Thell. POACEAE	07-Jun-2005	Urfa; Turkey	37 deg 29 min 32 sec N (37.49222222)	39 deg 22 min 59 sec E (39.38305556)	650	Winter
PI 662185	W224	Hordeum vulgare subsp. spontaneum (K. Koch) Thell. POACEAE	08-Jun-2005	Urfa; Turkey	37 deg 16 min 8 sec N (37.26888889)	38 deg 45 min 55 sec E (38.76527778)	690	Winter
PI 662186	W225	Hordeum vulgare subsp. spontaneum (K. Koch) Thell. POACEAE	08-Jun-2005	Urfa; Turkey	37 deg 19 min 3 sec N (37.3175)	38 deg 35 min 53 sec E (38.59805556)	690	Facultative
PI 662187	W226	Hordeum vulgare subsp. spontaneum (K. Koch) Thell. POACEAE	08-Jun-2005	Urfa; Turkey	37 deg 19 min 3 sec N (37.3175)	38 deg 35 min 53 sec E (38.59805556)	694	Facultative
PI 662188	W227	Hordeum vulgare subsp. spontaneum (K. Koch) Thell. POACEAE	08-Jun-2005	Adiyaman; Turkey	37 deg 36 min 27 sec N (37.6075)	38 deg 13 min 39 sec E (38.2275)	630	Winter
PI 662189	W228	Hordeum vulgare subsp. spontaneum (K. Koch) Thell. POACEAE	08-Jun-2005	Adiyaman; Turkey	37 deg 46 min 12 sec N (37.77)	38 deg 21 min 5 sec E (38.35138889)	570	Winter
PI 662190	W229	Hordeum vulgare subsp. spontaneum (K. Koch) Thell. POACEAE	08-Jun-2005	Adiyaman; Turkey	37 deg 45 min 6 sec N (37.75166667)	38 deg 27 min 48 sec E (38.46333333)	660	Winter-Facultative
PI 662193	W230	Hordeum vulgare subsp. spontaneum (K. Koch) Thell. POACEAE	09-Jun-2005	Urfa; Turkey	37 deg 4 min 9 sec N (37.06916667)	38 deg 22 min 42 sec E (38.37833333)	570	Spring
PI 662194	W231	Hordeum vulgare subsp. spontaneum (K. Koch) Thell. POACEAE	09-Jun-2005	Urfa; Turkey	37 deg 3 min 2 sec N (37.05055556)	38 deg 15 min 12 sec E (38.25333333)	660	Facultative
PI 662196	W232	Hordeum vulgare subsp. spontaneum (K. Koch) Thell. POACEAE	09-Jun-2005	Gaziantep; Turkey	36 deg 55 min 21 sec N (36.9225)	37 deg 23 min 17 sec E (37.38805556)	780	Winter
PI 662197	W233	Hordeum vulgare subsp. spontaneum (K. Koch) Thell. POACEAE	09-Jun-2005	Gaziantep; Turkey	36 deg 54 min 8 sec N (36.90222222)	37 deg 21 min 20 sec E (37.35555556)	690	Winter
PI 662198	W234	Hordeum vulgare subsp. spontaneum (K. Koch) Thell. POACEAE	10-Jun-2005	Gaziantep; Turkey	36 deg 56 min 59 sec N (36.94972222)	37 deg 30 min 54 sec E (37.515)	690	Facultative
PI 662199	W235	Hordeum vulgare subsp. spontaneum (K. Koch) Thell. POACEAE	10-Jun-2005	Gaziantep; Turkey	36 deg 52 min 52 sec N (36.88111111)	37 deg 35 min 24 sec E (37.59)	570	Facultative
PI 662201	W236	Hordeum vulgare subsp. spontaneum (K. Koch) Thell. POACEAE	10-Jun-2005	Gaziantep; Turkey	36 deg 53 min 35 sec N (36.89305556)	37 deg 21 min 26 sec E (37.35722222)	690	Facultative
PI 662202	W237	Hordeum vulgare subsp. spontaneum (K. Koch) Thell. POACEAE	10-Jun-2005	Gaziantep; Turkey	36 deg 52 min 18 ssec N (36.87166667)	37 deg 20 min 50 sec E (37.34722222)s	690	Facultative
PI 662204	W238	Hordeum vulgare subsp. spontaneum (K. Koch) Thell. POACEAE	11-Jun-2005	Gaziantep; Turkey	37 deg 11 min 38 sec N (37.19388889)	37 deg 27 min 39 sec E (37.46083333)	840	Winter
PI 662205	W239	Hordeum vulgare subsp. spontaneum (K. Koch) Thell. POACEAE	11-Jun-2005	Gaziantep; Turkey	37 deg 13 min 45 sec N (37.22916667)	37 deg 30 min 54 sec E (37.515)	780	Winter
PI 662206	W240	Hordeum vulgare subsp. spontaneum (K. Koch) Thell. POACEAE	11-Jun-2005	Gaziantep; Turkey	37s deg 17 min 55 sec N (37.29861111)	37 deg 34 min 11 sec E (37.56972222)	540	Winter
PI 662208	W241	Hordeum vulgare subsp. spontaneum (K. Koch) Thell. POACEAE	11-Jun-2005	Gaziantep; Turkey	37 deg 21 min 49 sec N (37.36361111)	37 deg 32 min 19 sec E (37.53861111)	900	Winter
PI 662211	W242	Hordeum vulgare subsp. spontaneum (K. Koch) Thell. POACEAE	11-Jun-2005	Gaziantep; Turkey	37 deg 22 min 14 sec N (37.37055556)	37 deg 33 min 3 sec E (37.55083333)	750	Winter
PI 662212	W243	Hordeum vulgare subsp. spontaneum (K. Koch) Thell. POACEAE	12-Jun-2005	Gaziantep; Turkey	37 deg 15 min 32 sec N (37.25888889)	37 deg 13 min 36 sec E (37.22666667)	930	Winter
PI 662214	W244	Hordeum vulgare subsp. spontaneum (K. Koch) Thell. POACEAE	12-Jun-2005	Gaziantep; Turkey	37 deg 5 min 27 sec N (37.09083333)	36 deg 38 min 35 sec E (36.64305556)	540	Facultative
PI 662215	W245	Hordeum vulgare subsp. spontaneum (K. Koch) Thell. POACEAE	13-Jun-2005	Maras; Turkey	37 deg 31 min 8 sec N (37.51888889)	36 deg 59 min 42 sec E (36.995)	540	Facultative
PI 662217	W246	Hordeum vulgare subsp. spontaneum (K. Koch) Thell. POACEAE	13-Jun-2005	Maras; Turkey	37 sdeg 42 min 37 sec N (37.71027778)	36 deg 41 min 28 secs E (36.69111111)	900	Winter
PI 662218	W247	Hordeum vulgare subsp. spontaneum (K. Koch) Thell. POACEAE	14-Jun-2005	Hatay; Turkey	36 deg 31 min 9 sec N (36.51916667)	36 deg 22 min 34 sec E (36.37611111)	120	Facultative
PI 662220	W248	Hordeum vulgare subsp. spontaneum (K. Koch) Thell. POACEAE	14-Jun-2005	Hatay; Turkey	36 deg 14 min 49 sec N (36.24694444)	36 deg 22 min 38 sec E (36.37722222)	90	Winter
