# Supplementary material for: Diversity of a cytokinin dehydrogenase gene in wild and cultivated barley
Source: PLoS One. 2019 Dec 5;14(12):e0225899. doi: 10.1371/journal.pone.0225899 (PMC6894797; doi:10.1371/journal.pone.0225899)
Supplement: S3 Table — (XLSX) [file pone.0225899.s003.xlsx]

## Sheet: S3 Table
S3 Table. Positions of SNPs identified at difference confidence settings.
maximum variant p-value	Sequence coverage
	400	393	333	222	111	1
10^9	263 432 572 1112 1220	110 263 432 572 1112 1220	110 263 432 572 1112 1220	110 263 432 572 1112 1220	110 263 432 572 1112 1220	110 263 432 572 1112 1220
10^8	263 432 572 1112 1220	110 263 432 572 1112 1220	110 263 432 572 1112 1220	110 263 432 572 1112 1220	110 263 432 572 1112 1220	110 263 432 572 1112 1220
10^7	263 432 572 1112 1220	110 263 432 572 1112 1220	110 263 432 572 1112 1220	110 263 432 572 1112 1220	110 263 432 572 1112 1220	110 263 432 572 1112 1220
10^6	263 432 572 1112 1220	110 263 432 572 1112 1220	110 263 432 572 1112 1220	110 263 432 572 1112 1220	110 263 432 572 1112 1220	110 263 432 572 1112 1220
10^5	263 432 572 1112 1220	110 263 432 572 1112 1220	110 263 432 572 1112 1220	110 263 432 572 1112 1220	110 263 432 572 1112 1220	110 263 432 572 1112 1220
10^4	263 432 572 1112 1220	110 263 432 572 1112 1220	110 263 432 572 1112 1220	110 263 432 572 1112 1220	110 263 432 572 1112 1220	110 263 432 572 1112 1220
10^3	263 277 432 572 707 1112 1220	110 263 277 432 572 707 1112 1220	110 263 277 432 572 707 1112 1220	110 263 277 432 572 707 1112 1220	110 263 277 432 572 707 1112 1220	110 263 277 432 572 707 1112 1220
10^2	263 277 432 572 707 1112 1220	110 263 277 432 572 707 1112 1220	110 263 277 432 572 707 1112 1220	110 263 277 432 572 707 1112 1220	110 263 277 432 572 707 1112 1220	26 110 263 277 432 572 707 1112 1220 1317
10^1	263 277 432 572 707 1112 1220	110 263 277 432 572 707 1112 1220	110 113 263 277 432 572 707 1112 1220	110 113 263 277 432 572 707 1112 1220	110 113 263 277 432 572 707 1112 1220	24 26 35 110 113 263 277 432 572 707 1112 1220 1317
	black – high confidence SNPs
	red – medium confidence SNPs
	green - not considered as SNPs because of low coverage
