# Supplementary material for: Diversity of a cytokinin dehydrogenase gene in wild and cultivated barley
Source: PLoS One. 2019 Dec 5;14(12):e0225899. doi: 10.1371/journal.pone.0225899 (PMC6894797; doi:10.1371/journal.pone.0225899)
Supplement: S4 Table — (XLSX) [file pone.0225899.s004.xlsx]

## Sheet: S4 Table
S4 Table. Haplotype identities for the landraces and wild barley accessions.
Haplotype 1 (TACCGTGCC)	Haplotype 2 (TACCGTGGT)	Haplotype 3 (CATCACGGT)	Haplotype 4 (TGCCGTGCC)	Haplotype 5 (TACGGTCCC)	Haplotype 6 (TACCGTGCT)	Haplotype 7 (TATCGTGCC)	Haplotype 8 (TACCGTGGC)	Haplotype 9 (TGCGGTCCC)	Haplotype 10 (TGCCGTGGT)	Haplotype 11 (CACCGTGGC)	Haplotype 12 (CACCGTGGT)	Haplotype 13 (CATCGCGGC)	Haplotype 14 (CATCGTGGT)	Incomplete haplotypes
D1	D3	W10	D41	D35	D97	D233	W60	D159	D232	W222	W92	W127	W221	Accession	Sequence	Possible haplotypes
D2	D16	W14	D59	D36	D236	D237								W247	CANCATGGT	novel
D4	D32	W15	D65	D50	D262	W36								W114	CATCACGNN	3
D5	D48	W18	D79	D51	D264									W107	CATCACGNN	3
D7	D61	W20	D90	D62										W70	CATCACGNN	3
D8	D168	W27	D95	D64										W111	CATCACGNN	3
D9	D192	W28	D142	D215										W120	CATCACGNN	3
D10	D197	W31	D153	W46										W96	CATCANNGT	3
D12	D213	W32	D164	W53										W238	CATCNCGGT	3
D13	D214	W33	W17	W61										W37	CNTCACGGT	3
D14	D250	W39	W22											W16	CNTCANGGT	3
D15	W4	W40												W30	NATCACGGT	3
D17	W6	W48												W125	NNCCACGGT	novel
D18	W7	W57												D31	NNCCGTGCC	1, 4
D19	W8	W72												D103	NNCCGTGCC	1, 4
D20	W11	W74												D247	NNCCGTGCC	1, 4
D21	W12	W78												W226	NNCCGTGCC	1, 4
D22	W13	W81												D11	NNCCGTGCC	1, 4
D23	W19	W83												D176	NNCCGTGCC	1, 4
D24	W24	W94												D268	NNCCGTGCC	1, 4
D25	W25	W95												D256	NNCCGTGCC	1, 4
D26	W45	W97												D258	NNCCGTGCC	1, 4
D27	W49	W98												D274	NNCCGTGCC	1, 4
D28	W51	W100												D78	NNCCGTGCC	1, 4
D29	W52	W101												D102	NNCCGTGCC	1, 4
D30	W54	W102												W128	NNCCGTGCC	1, 4
D33	W55	W113												W132	NNCCGTGCC	1, 4
D34	W56	W117												W154	NNCCGTGCC	1, 4
D37	W91	W119												W77	NNCCGTGCC	1, 4
D38	W93	W121												D246	NNCCGTGCC	1, 4
D39	W103	W124												D171	NNCCGTGCN	1, 4, 6
D40	W179	W126												D107	NNCCGTGCN	1, 4, 6
D42	W180	W131												D69	NNCCGTGCN	1, 4, 6
D43	W191	W133												D66	NNCCGTGGT	2, 10, 12
D44	W194	W148												W105	NNCCGTGGT	2, 10, 12
D45	W195	W202												W224	NNCCGTGGT	2, 10, 12
D46	W196	W203												W233	NNCCGTGGT	2, 10, 12
D47	W197	W204												W68	NNCCGTGGT	2, 10, 12
D49	W198	W205												D122	NNCCGTGNN	1, 2, 4, 6, 8, 10, 11, 12
D53	W199	W207												D182	NNCCGTGNN	1, 2, 4, 6, 8, 10, 11, 12
D60	W200	W208												D191	NNCCGTGNN	1, 2, 4, 6, 8, 10, 11, 12
D67	W201	W209												D124	NNCCGTNNN	1, 2, 4, 6, 8, 10, 11, 12
D68	W215	W210												D55	NNCGGTCCC	9
D71	W219	W214												W130	NNNNACGGT	3
D72	W223	W216												W137	NNNNATGCC	novel
D73	W225	W217												W144	NNNNGTGCC	1, 4, 7
D74	W227	W218												D162	NNNNGTGCN	1, 4, 6, 7
D77	W231	W235												W82	NNNNNCGGT	3
D80	W232	W240												W138	NNNNNTGCC	1, 4, 7
D81	W234	W241												W89	NNTCACGGT	3
D82	W237	W242												W116	NNTCACGGT	3
D83	W239													W112	NNTCACGGT	3
D84	W245													D163	NNTCGTGCC	7
D85	W248													W118	NNTNACGGT	3
D87														W71	NNTNACGGT	3
D89														W90	TACCGNNCC	1
D91														D252	TACCGTGCN	1, 6
D92														W67	TACCGTGNC	1, 8
D93														W230	TACCGTGNC	1,8
D94														D75	TACCGTGNN	1, 2, 6, 8
D96														D88	TACCGTGNN	1, 2, 6, 8
D100														W106	TACCGTGNN	1, 2, 6, 8
D101														W139	TACCGTGNN	1, 2, 6, 8
D105														W104	TACCGTGNN	1, 2, 6, 8
D113														W229	TACCGTGNN	1, 2, 6, 8
D121														W150	TACCGTGNN	1, 2, 6, 8
D133														W59	TACCGTGNN	1, 2, 6, 8
D134														W69	TACCNTGGN	2, 8
D136														W5	TACCNTGGT	2
D137														D6	TACCNTGGT	2
D140														W236	TACCNTGGT	2
D141														W87	TANNNTGCC	1, 7
D143														D123	TGCCGTGNN	4, 10
D144
D145
D147
D148
D149
D152
D154
D155
D156
D157
D158
D160
D161
D165
D167
D169
D170
D172
D173
D175
D177
D178
D180
D181
D183
D186
D187
D188
D193
D194
D195
D201
D203
D204
D205
D206
D207
D208
D209
D210
D211
D212
D216
D217
D218
D219
D220
D221
D222
D223
D224
D225
D226
D227
D228
D229
D230
D231
D234
D235
D238
D239
D241
D242
D243
D244
D245
D248
D249
D251
D253
D254
D255
D257
D259
D260
D261
D263
D265
D266
D267
D269
D270
D271
D272
D273
D275
D276
D277
D278
D279
D280
W1
W2
W3
W9
W21
W23
W26
W29
W34
W35
W38
W41
W42
W43
W44
W47
W50
W58
W62
W63
W64
W65
W66
W73
W75
W76
W79
W80
W84
W86
W99
W108
W109
W122
W123
W129
W134
W135
W140
W141
W143
W145
W146
W149
W151
W152
W153
W181
W182
W183
W184
W185
W186
W187
W188
W189
W190
W193
W206
W211
W212
W213
W220
W228
W243
W244
W246
