# Supplementary material for: Diversity of a cytokinin dehydrogenase gene in wild and cultivated barley
Source: PLoS One. 2019 Dec 5;14(12):e0225899. doi: 10.1371/journal.pone.0225899 (PMC6894797; doi:10.1371/journal.pone.0225899)
Supplement: S5 Table — (XLSX) [file pone.0225899.s005.xlsx]

## Sheet: S5 Table
S5 Table. Phenotypes of accessions belonging to different HvCKX2.1 haplotypes.
Haplotype	Growth habit				Ear row number			Caryopsis structure
	Winter	Spring	Facultative	Uncertain	Two-row	Six-row	Uncertain	Hulled	Naked	Uncertain
Landraces
Haplotype 1	21	134	5	5	67	71	27	159	4	2
Haplotype 2	1	9	1	0	4	6	1	9	2	0
Haplotype 4	2	5	2	0	2	6	0	9	0	0
Haplotype 5	4	3	0	0	1	6	0	6	0	1
Haplotype 6	1	3	0	0	1	2	1	4	0	0
Haplotype 7	0	2	0	0	0	2	0	2	0	0
Haplotype 9	1	0	0	0	0	1	0	1	0	0
Haplotype 10	0	1	0	0	1	0	0	1	0	0
Wild accessions						c2 test – Comparing the growth habit phenotype of a single haplotype to that of all other haplotypes
Haplotype 1	23	35	6	3		Haplotype 1		p = 0.3241
Haplotype 2	10	23	9	1		Haplotype 2		p = 0.4147
Haplotype 3	16	23	11	1		Haplotype 3		p = 0.4186
Haplotype 4	1	1	0	0		Haplotypes 4–14		Numbers too low
Haplotype 5	1	2	0	0
Haplotype 7	0	0	0	1
Haplotype 8	1	0	0	0
Haplotype 11	1	0	0	0
Haplotype 12	0	1	0	0
Haplotype 13	0	1	0	0
Haplotype 14	1	0	0	0
	54	86	26	6
Percentage distributions among wild accessions
Haplotype 1	34.3	52.2	9	4.5
Haplotype 2	23.3	53.5	20.9	2.3
Haplotype 3	31.4	45.1	21.6	2
Haplotype 4	50	50	0	0
Haplotype 5	33.3	66.7	0	0
Haplotype 7	0	0	0	100
Haplotype 8	100	0	0	0
Haplotype 11	100	0	0	0
Haplotype 12	0	100	0	0
Haplotype 13	0	100	0	0
Haplotype 14	100	0	0	0
Haplotype 3	31.4	45.1	21.6	2
All other haplotypes	31.4	52.1	12.4	4.2
See Tables S1A and S1B for phenotypes of individual accessions. All wild barleys are two-row and hulled.
